# Supplementary material for: A ChIP-Seq Benchmark Shows That Sequence Conservation Mainly Improves Detection of Strong Transcription Factor Binding Sites
Source: PLoS One. 2011 Apr 14;6(4):e18430. doi: 10.1371/journal.pone.0018430 (PMC3077367; doi:10.1371/journal.pone.0018430)
Supplement: Dataset S1 — ROC scores and results. Scores pr TF and additional results. The file is in Microsoft Excel format. (XLS) [file pone.0018430.s001.xls]

## Sheet: article
A	SITE BENCHMARK														P-VALUES
	ROC														ROC
		NRSF	c-Fos	c-Jun	c-Myc	Max	GATA-1	YY1	E2F4	NFKB	AVERAGE	MEDIAN	MAD
	PWM	0.811371	0.613108	0.724614	0.629086	0.794237	0.561915	0.577781	0.823181	0.741681	0.697442	0.724614	0.0955277			PWM	MS	WS	BBLS PWM	BBLS MS
	MS	0.860463	0.639622	0.725116	0.63775	0.810284	0.424458	0.61865	0.821957	0.731258	0.696618	0.725116	0.0873661		PWM		0.820312	0.751953	0.367188	0.410156
	WS	0.730887	0.647564	0.685707	0.719533	0.74654	0.633789	0.757219	0.86633	0.699818	0.720821	0.719533	0.0338261		MS	0.212891		0.751953	0.455078	0.544922
	BBLS PWM	0.732561	0.611182	0.645807	0.707474	0.704671	0.596854	0.713182	0.866369	0.670346	0.694272	0.704671	0.0343248		WS	0.285156	0.285156		0.00976562	0.00585938
	BBLS MS	0.716431	0.616132	0.653093	0.700095	0.722165	0.579423	0.723758	0.884806	0.672611	0.696502	0.700095	0.0274843		BBLS PWM	0.673828	0.589844	0.994141		0.751953
															BBLS MS	0.632812	0.5	0.996094	0.285156
	Average pr TF	0.770343	0.625522	0.686867	0.678788	0.755579	0.559288	0.678118	0.852529	0.703143	0.701131	0.686867	0.0613457
															Wilcoxon one-sided signed-rank test, p-value for row method's score greater than column method's score
	ROC-50														p-value <= 0.05 considered significant
		NRSF	c-Fos	c-Jun	c-Myc	Max	GATA-1	YY1	E2F4	NFKB	AVERAGE	MEDIAN	MAD		ROC-50
	PWM	0.181769	0	0	0	0	0	0	0	0.00191438	0.0204093	0	0			PWM	MS	WS	BBLS PWM	BBLS MS
	MS	0.234248	0	0	0	0	0	0.00077381	0	0.00331943	0.0264824	0	0		PWM		0.969316	0.708059	0.951172	0.995208
	WS	0.146302	0	0	0	0.0104426	0	0.00393452	0	0.00798244	0.0187401	0	0		MS	0.0907246		0.708059	0.951172	0.929259
	BBLS PWM	0.107549	0.00279522	0.00193994	0.00500688	0.0123445	0.000729984	0.00486905	0.00626181	0.0131548	0.0171835	0.00500688	0.00306694		WS	0.427566	0.427566		0.951172	0.995208
	BBLS MS	0.194904	0.00302219	0.00192088	0.00537565	0.0115281	0	0.0109107	0.00681724	0.0100724	0.0271724	0.00681724	0.00409348		BBLS PWM	0.0644531	0.0644531	0.0644531		0.673828
															BBLS MS	0.00713309	0.0917153	0.00713309	0.367188
	Average pr TF	0.172954	0.00116348	0.000772164	0.00207651	0.00686304	0.000145997	0.00409762	0.00261581	0.00728869	0.0219975	0.00261581	0.00184365
															(Cannot compute exact p-values with zeroes/ties. Given p-values are computed with zero-ties included as this is more conservative)
B	PROMOTER BENCHMARK														P-VALUES
	ROC														ROC
		NRSF	c-Fos	c-Jun	c-Myc	Max	GATA-1	YY1	E2F4	NFKB	AVERAGE	MEDIAN	MAD			PWM	MS	WS	BBLS PWM	BBLS MS
	PWM	0.620187	0.214787	0.31914	0.337251	0.562334	0.131308	0.285395	0.489615	0.47292	0.381437	0.337251	0.135669		PWM		0.5	0.994141	0.951172	0.998047
	MS	0.651234	0.194472	0.31795	0.335518	0.610421	0.0608703	0.3425	0.491306	0.425846	0.381124	0.3425	0.148029		MS	0.544922		0.990234	0.996094	1
	WS	0.631475	0.315769	0.387734	0.478461	0.567668	0.318616	0.526317	0.735114	0.445647	0.489645	0.478461	0.0907264		WS	0.00976562	0.0136719		0.544922	0.898438
	BBLS PWM	0.652261	0.31955	0.388861	0.512072	0.570624	0.34821	0.55853	0.775527	0.484288	0.512214	0.512072	0.123211		BBLS PWM	0.00195312	0.00585938	0.00195312		0.589844
	BBLS MS	0.70546	0.290347	0.379454	0.45304	0.611567	0.310233	0.587268	0.826289	0.457168	0.513425	0.457168	0.146935		BBLS MS	0.00390625	0.00195312	0.125	0.455078
	Average pr TF	0.652123	0.266985	0.358628	0.423268	0.584523	0.233847	0.460002	0.66357	0.457174	0.455569	0.457174	0.127349
	ROC-50														ROC-50
		NRSF	c-Fos	c-Jun	c-Myc	Max	GATA-1	YY1	E2F4	NFKB	AVERAGE	MEDIAN	MAD			PWM	MS	WS	BBLS PWM	BBLS MS
	PWM	0.206972	0	0	0	0	0	0	0	0.0027619	0.0233038	0	0		PWM		0.909275	0.977695	0.951172	0.992867
	MS	0.241633	0	0	0	0	0	0.000620155	0	0.00247619	0.0271922	0	0		MS	0.211339		0.708059	0.951172	0.992867
	WS	0.224382	0	0	0	0.0123204	0	0.00294574	0	0.008	0.0275165	0	0		WS	0.0501741	0.427566		0.951172	0.970646
	BBLS PWM	0.164701	0.001875	0.00313354	0.00735248	0.0149274	0.00146096	0.00683032	0.00884214	0.00828571	0.0241565	0.00735248	0.00421893		BBLS PWM	0.0644531	0.0644531	0.0644531		0.632812
	BBLS MS	0.270279	0.00215774	0.00316509	0.00627628	0.014629	0	0.0121102	0.0107615	0.0012381	0.0356241	0.00627628	0.00503819		BBLS MS	0.0104313	0.0104313	0.040029	0.410156
	Average pr TF	0.221594	0.000806548	0.00125973	0.00272575	0.00837534	0.000292191	0.00450129	0.00392072	0.00455238	0.0275586	0.00392072	0.002661		(Cannot compute exact p-values with zeroes)
C	SITE BENCHMARK, HeLaS3 cell-line
	ROC
		c-Fos HeLaS3	c-Myc HeLaS3	E2F4 HeLaS3	Max HeLaS3	AVERAGE	MEDIAN	MAD
	PWM	0.801421	0.608213	0.838125	0.634923	0.72067	0.718172	0.0966039
	MS	0.84092	0.623255	0.884105	0.669792	0.754518	0.755356	0.107156
	WS	0.716012	0.71795	0.888508	0.700171	0.75566	0.716981	0.00888961
	BBLS PWM	0.716024	0.726233	0.8916	0.709244	0.760775	0.721129	0.00849486
	BBLS MS	0.72991	0.706658	0.897194	0.724554	0.764579	0.727232	0.0116259
	Average pr TF	0.760858	0.676462	0.879906	0.687737	0.751241	0.724297	0.0421978
	ROC-50
		c-Fos HeLaS3	c-Myc HeLaS3	E2F4 HeLaS3	Max HeLaS3	AVERAGE	MEDIAN	MAD
	PWM	0	0	0	0	0	0	0
	MS	0	0	0	0	0	0	0
	WS	0	0	0.0310127	0.00172259	0.00818381	0.000861294	0.000861294
	BBLS PWM	0.00264589	0.00425984	0.115823	0.002374	0.0312756	0.00345287	0.00094292
	BBLS MS	0.00244211	0.00484671	0.134209	0.00221817	0.035929	0.00364441	0.00131427
	Average pr TF	0.0010176	0.00182131	0.00126295	0.0562089	0.0150777	0.00154213	0.000401855
D	BINDING SITE STRENGTH – SCORES FOR PWM AND BBLS PWM
		PWM		BBLS PWM		Score difference
		< 10 percentile	> 90 percentile	< 10 percentile	> 90 percentile	< 10 percentile	> 90 percentile
	NRSF	0.435352	0.772004	0.37659	0.788147	-0.058762	0.016143
	c-Fos	0.253889	0.164065	0.306383	0.367426	0.052494	0.203361
	c-Jun	0.276489	0.414104	0.304617	0.490374	0.028128	0.07627
	c-Myc	0.24767	0.459133	0.381826	0.67641	0.134156	0.217277
	Max	0.354759	0.760723	0.378049	0.750313	0.02329	-0.01041
	GATA-1	0.111334	0.144372	0.285912	0.54033	0.174578	0.395958
	YY1	0.177292	0.377416	0.323457	0.746656	0.146165	0.36924
	E2F4	0.443814	0.514204	0.711898	0.847515	0.268084	0.333311
	NFKB	0.314601	0.637913	0.331299	0.655962	0.016698	0.018049
E	CHIP-SEQ PEAKS AND MOTIFS
	TF	Cell-type	Peaks in total	Peaks in promoter set	Peaks in promoter set	Avg peak length		Motif ID	PWM length	Total info content	Avg info content	Avg hamming unique kmers only	Avg hamming all kmers
	NRSF	K562	4329	507	0.117117	154		V$NRSF_Q4	19	13.5839	0.714943	5.71429	5.71429
	c-Fos	K562	9781	2697	0.275739	165		MA0099.2	7	5.64789	0.806842	2.81818	2.09804
	c-Jun	K562	12588	1915	0.152129	177		MA0099.2	7	5.64789	0.806842	2.81818	2.09804
	c-Myc	K562	10901	4514	0.41409	184		V$MYC_Q2	7	6.8996	0.985657	2.73333	1.32857
	Max	K562	6688	2564	0.383373	173		MA0058.1	10	7.54973	0.754973	3.05833	2.99265
	GATA1	K562	2548	398	0.156201	180		MA0036.1	5	4.64911	0.929822	1.97895	1.64151
	YY1	K562	3360	2380	0.708333	157		V$YY1_01	17	5.16518	0.303834	10.2614	10.2614
	E2F4	K562	8678	5825	0.671238	201		V$E2F_Q2	6	4.78253	0.797088	2.19444	1.65833
	NFKB	GM12878	4555	211	0.0463227	223		MA0105.1	11	9.50057	0.863689	3.36364	2.73856
