# Supplementary material for: A ChIP-Seq Benchmark Shows That Sequence Conservation Mainly Improves Detection of Strong Transcription Factor Binding Sites
Source: PLoS One. 2011 Apr 14;6(4):e18430. doi: 10.1371/journal.pone.0018430 (PMC3077367; doi:10.1371/journal.pone.0018430)
Supplement: Dataset S2 — Site benchmark peak regions. Genomic loci of the test regions and peak regions for the site benchmark dataset. Each line gives the test region (chromosome, start, stop) and the transcription factor used in the test (either cfoshela, cfos, cjun, cmychela, cmyc, e2f4hela, e2f4, gata1, maxhela, max, nfkb, or nrsf; the “hela” suffix indicates peaks in HeLa-S3), followed by any peak regions therein (if applicable) separated by semi-colons. The peaks predicted by MACS and SISSR in either replicate are available from http://www.bigr.medisin.ntnu.no/data/tfbs-chip-seq-benchmark/macssissr.zip. These are the regions ignored in our benchmark studies, as long as they do not overlap with peaks as given in the benchmark datasets. (TXT) [file pone.0018430.s002.txt]

chrX	151129981	151190471	cfoshela; chrX	151134786	151134886;chrX	151139805	151140015;chrX	151164453	151164633
chrX	150865462	150905789	cfoshela; chrX	150901404	150901600;chrX	150903564	150903695
chrX	150772016	150812354	cfoshela; chrX	150789816	150789927;chrX	150790400	150790627
chrX	141979550	142039936	cfoshela; chrX	142010289	142010391;chrX	142011419	142011548;chrX	142036921	142037076
chrX	135061591	135101993	cfoshela; chrX	135079195	135079461;chrX	135095627	135095763
chrX	133890567	133930913	cfoshela; chrX	133910519	133910642;chrX	133911073	133911296
chrX	133770712	133871521	cfoshela; chrX	133798425	133798613;chrX	133811215	133811353;chrX	133823604	133823776;chrX	133830892	133831076;chrX	133848161	133848288
chrX	130567181	130607471	cfoshela; chrX	130578959	130579101;chrX	130583512	130583660
chrX	130497365	130537717	cfoshela; chrX	130526599	130526775;chrX	130527643	130527819
chrX	122731623	122812286	cfoshela; chrX	122786562	122786694;chrX	122797628	122797803;chrX	122765149	122765325;chrX	122808218	122808398
chrX	108943977	108984242	cfoshela; chrX	108957330	108957483;chrX	108970525	108970637
chrX	107502952	107563571	cfoshela; chrX	107526438	107526678;chrX	107527999	107528160;chrX	107529425	107529643
chrX	91463883	91504133	cfoshela; chrX	91474999	91475113;chrX	91493325	91493461
chrX	71736708	71777013	cfoshela; chrX	71757221	71757370;chrX	71758384	71758540
chrX	70645177	70685565	cfoshela; chrX	70679072	70679230;chrX	70679844	70680074
chrX	66733586	66774043	cfoshela; chrX	66741990	66742108;chrX	66755891	66756230
chrX	57612862	57653085	cfoshela; chrX	57634804	57634912;chrX	57638646	57638761
chrX	49842560	49882852	cfoshela; chrX	49849826	49850000;chrX	49854055	49854173
chrX	46360447	46400671	cfoshela; chrX	46374639	46374741;chrX	46382363	46382485
chrX	46031819	46072081	cfoshela; chrX	46061644	46061806;chrX	46069951	46070051
chrX	45989282	46029569	cfoshela; chrX	45996196	45996366;chrX	46012821	46012938
chrX	45238910	45279269	cfoshela; chrX	45251237	45251473;chrX	45259825	45259948
chrX	42497675	42558090	cfoshela; chrX	42500054	42500228;chrX	42520448	42520587;chrX	42541975	42542077
chrX	41113020	41153398	cfoshela; chrX	41126017	41126227;chrX	41150500	41150668
chrX	40708817	40809592	cfoshela; chrX	40754152	40754261;chrX	40766899	40767042;chrX	40773579	40773743;chrX	40716002	40716195;chrX	40759145	40759311
chrX	39847103	39887418	cfoshela; chrX	39874612	39874721;chrX	39876983	39877189
chrX	39567984	39608300	cfoshela; chrX	39593108	39593301;chrX	39599993	39600116
chrX	37795512	37855975	cfoshela; chrX	37796354	37796568;chrX	37805665	37805778;chrX	37840335	37840471
chrX	37593872	37674562	cfoshela; chrX	37649156	37649277;chrX	37656631	37656874;chrX	37616258	37616388;chrX	37624083	37624279
chrX	31093203	31153644	cfoshela; chrX	31127103	31127300;chrX	31137603	31137747;chrX	31149367	31149467
chrX	29582283	29622658	cfoshela; chrX	29590259	29590390;chrX	29590777	29591021
chrX	24151692	24192061	cfoshela; chrX	24159234	24159406;chrX	24173348	24173545
chrX	24059168	24099466	cfoshela; chrX	24071350	24071486;chrX	24073945	24074107
chrX	23811535	23871993	cfoshela; chrX	23812019	23812199;chrX	23819146	23819254;chrX	23829137	23829307
chrX	23704894	23745310	cfoshela; chrX	23709368	23709622;chrX	23732095	23732257
chrX	21849846	21890115	cfoshela; chrX	21855010	21855168;chrX	21871905	21872016
chrX	21715666	21756066	cfoshela; chrX	21726996	21727214;chrX	21728593	21728775
chrX	20412546	20493093	cfoshela; chrX	20436029	20436136;chrX	20442571	20442714;chrX	20449417	20449581;chrX	20444359	20444492
chrX	20275800	20316086	cfoshela; chrX	20302973	20303103;chrX	20306410	20306566
chrX	17309405	17369969	cfoshela; chrX	17333387	17333573;chrX	17340744	17340895;chrX	17341345	17341572
chrX	15526165	15586640	cfoshela; chrX	15528203	15528399;chrX	15547565	15547738;chrX	15534239	15534345
chrX	15104997	15145361	cfoshela; chrX	15130847	15131022;chrX	15142783	15142972
chrX	13571628	13632149	cfoshela; chrX	13580434	13580598;chrX	13597297	13597529;chrX	13613280	13613405
chrX	13005545	13045873	cfoshela; chrX	13029836	13030032;chrX	13038926	13039058
chrX	10556526	10596822	cfoshela; chrX	10561885	10562040;chrX	10562793	10562934
chrX	10506089	10546353	cfoshela; chrX	10507457	10507602;chrX	10510541	10510660
chrX	9925486	9966135	cfoshela; chrX	9931706	9932082;chrX	9932011	9932284
chrX	9237055	9277343	cfoshela; chrX	9238738	9238917;chrX	9256007	9256116
chrX	9043750	9144535	cfoshela; chrX	9077218	9077370;chrX	9093224	9093350;chrX	9081469	9081658;chrX	9132694	9132802;chrX	9092607	9092817
chr9	137466895	137507292	cfoshela; chr9	137494823	137494989;chr9	137500523	137500754
chr9	136652490	136713219	cfoshela; chr9	136680934	136681105;chr9	136701900	136702058;chr9	136656549	136656949
chr9	133499851	133580525	cfoshela; chr9	133542668	133542817;chr9	133543817	133543998;chr9	133500611	133500735;chr9	133523600	133523820
chr9	133187336	133247786	cfoshela; chr9	133223260	133223390;chr9	133226786	133226968;chr9	133238665	133238803
chr9	132580532	132620816	cfoshela; chr9	132593991	132594125;chr9	132595530	132595680
chr9	132427330	132467560	cfoshela; chr9	132435599	132435722;chr9	132444093	132444200
chr9	129790721	129891602	cfoshela; chr9	129850894	129851009;chr9	129869495	129869711;chr9	129881210	129881398;chr9	129793275	129793490;chr9	129808918	129809065
chr9	129347250	129428255	cfoshela; chr9	129358143	129358385;chr9	129364046	129364227;chr9	129376363	129376763;chr9	129385925	129386107
chr9	129098901	129139237	cfoshela; chr9	129113621	129113762;chr9	129139006	129139201
chr9	128955091	128995638	cfoshela; chr9	128968989	128969223;chr9	128989636	128989949
chr9	128530249	128610736	cfoshela; chr9	128590940	128591041;chr9	128593682	128593848;chr9	128607987	128608088;chr9	128594542	128594661
chr9	127322445	127362721	cfoshela; chr9	127338382	127338540;chr9	127340237	127340355
chr9	126618158	126658449	cfoshela; chr9	126620752	126620937;chr9	126645946	126646052
chr9	125710578	125750858	cfoshela; chr9	125726984	125727090;chr9	125735618	125735792
chr9	124176037	124216353	cfoshela; chr9	124186372	124186505;chr9	124204614	124204797
chr9	123013366	123114215	cfoshela; chr9	123080629	123080786;chr9	123089232	123089408;chr9	123084080	123084218;chr9	123028421	123028599;chr9	123036395	123036595
chr9	122499283	122560003	cfoshela; chr9	122504251	122504445;chr9	122532826	122533042;chr9	122525823	122526133
chr9	120117965	120178546	cfoshela; chr9	120133879	120134061;chr9	120138308	120138601;chr9	120164374	120164480
chr9	120072620	120113126	cfoshela; chr9	120074145	120074251;chr9	120075270	120075670
chr9	117711677	117812277	cfoshela; chr9	117782270	117782376;chr9	117798724	117798857;chr9	117741266	117741373;chr9	117754906	117755044;chr9	117726163	117726279
chr9	117458574	117518963	cfoshela; chr9	117470755	117470855;chr9	117493268	117493401;chr9	117474862	117475018
chr9	117382305	117422641	cfoshela; chr9	117393728	117393908;chr9	117418029	117418185
chr9	116744851	116825508	cfoshela; chr9	116756193	116756317;chr9	116770974	116771114;chr9	116783277	116783499;chr9	116791158	116791329
chr9	116657152	116717741	cfoshela; chr9	116695676	116695836;chr9	116697093	116697202;chr9	116710228	116710548
chr9	116506970	116547381	cfoshela; chr9	116520979	116521278;chr9	116536060	116536172
chr9	113801645	113942927	cfoshela; chr9	113814360	113814604;chr9	113822932	113823097;chr9	113832170	113832420;chr9	113843894	113844033;chr9	113863485	113863635;chr9	113848390	113848540;chr9	113868011	113868195
chr9	113635462	113675731	cfoshela; chr9	113653846	113653999;chr9	113669221	113669337
chr9	113581847	113622307	cfoshela; chr9	113608063	113608335;chr9	113617507	113617695
chr9	113514751	113555151	cfoshela; chr9	113530841	113531087;chr9	113545521	113545675
chr9	113391783	113432062	cfoshela; chr9	113403883	113404005;chr9	113424850	113425007
chr9	112768936	112809136	cfoshela; chr9	112772184	112772284;chr9	112779658	112779758
chr9	112529069	112569350	cfoshela; chr9	112547091	112547256;chr9	112554994	112555110
chr9	110901101	110941362	cfoshela; chr9	110912990	110913093;chr9	110920095	110920253
chr9	110272395	110333191	cfoshela; chr9	110275655	110276055;chr9	110280584	110280866;chr9	110279678	110279792
chr9	109780635	109901756	cfoshela; chr9	109841476	109841876;chr9	109843005	109843139;chr9	109843763	109843874;chr9	109859616	109859775;chr9	109896474	109896622;chr9	109858990	109859159
chr9	109486760	109587609	cfoshela; chr9	109540569	109540739;chr9	109551996	109552108;chr9	109552919	109553059;chr9	109557427	109557591;chr9	109513756	109514019
chr9	109300880	109341415	cfoshela; chr9	109306716	109307116;chr9	109307061	109307196
chr9	100784205	100844691	cfoshela; chr9	100810471	100810606;chr9	100812598	100812730;chr9	100821954	100822173
chr9	97613260	97714097	cfoshela; chr9	97617365	97617515;chr9	97618970	97619130;chr9	97625064	97625193;chr9	97654778	97654922;chr9	97659354	97659608
chr9	97167213	97207678	cfoshela; chr9	97183376	97183708;chr9	97185649	97185782
chr9	96728830	96769380	cfoshela; chr9	96739699	96739873;chr9	96747717	96748093
chr9	96571563	96692800	cfoshela; chr9	96670168	96670304;chr9	96673185	96673565;chr9	96602043	96602181;chr9	96607723	96608009;chr9	96585463	96585659;chr9	96671532	96671633
chr9	96441025	96481341	cfoshela; chr9	96451242	96451458;chr9	96471508	96471608
chr9	94868347	94908638	cfoshela; chr9	94893676	94893803;chr9	94900781	94900945
chr9	94270753	94311089	cfoshela; chr9	94283487	94283615;chr9	94308475	94308683
chr9	92954897	93015431	cfoshela; chr9	92966927	92967087;chr9	93000120	93000252;chr9	92995119	92995361
chr9	92894641	92935030	cfoshela; chr9	92902210	92902476;chr9	92921875	92921998
chr9	90538394	90598775	cfoshela; chr9	90551164	90551267;chr9	90552620	90552787;chr9	90577484	90577595
chr9	89377536	89417884	cfoshela; chr9	89404658	89404818;chr9	89412065	89412253
chr9	88508061	88649300	cfoshela; chr9	88526666	88526828;chr9	88537365	88537609;chr9	88536258	88536448;chr9	88571803	88571935;chr9	88540855	88541105;chr9	88546205	88546320;chr9	88596950	88597096
chr9	88394049	88434418	cfoshela; chr9	88402813	88402913;chr9	88405029	88405298
chr9	88316054	88356297	cfoshela; chr9	88334361	88334471;chr9	88355826	88355959
chr9	88274510	88314856	cfoshela; chr9	88299679	88299856;chr9	88305433	88305602
chr9	80991940	81032149	cfoshela; chr9	81025955	81026064;chr9	81029613	81029713
chr9	80941124	80981329	cfoshela; chr9	80969909	80970014;chr9	80970825	80970925
chr9	80671098	80711461	cfoshela; chr9	80671508	80671684;chr9	80676383	80676570
chr9	79705656	79745912	cfoshela; chr9	79731134	79731288;chr9	79743989	79744091
chr9	79585848	79626114	cfoshela; chr9	79612103	79612267;chr9	79625180	79625282
chr9	78169012	78209335	cfoshela; chr9	78169932	78170108;chr9	78171137	78171284
chr9	74902731	75023717	cfoshela; chr9	74923757	74923957;chr9	74948749	74948923;chr9	74958610	74958854;chr9	74981410	74981533;chr9	74954341	74954486;chr9	74984492	74984592
chr9	74178486	74400225	cfoshela; chr9	74382365	74382531;chr9	74384012	74384148;chr9	74391571	74391718;chr9	74238744	74238938;chr9	74248102	74248232;chr9	74281858	74282011;chr9	74247095	74247280;chr9	74282987	74283087;chr9	74329926	74330083;chr9	74345299	74345551;chr9	74201416	74201535
chr9	73933730	73994103	cfoshela; chr9	73944086	73944204;chr9	73945424	73945572;chr9	73959516	73959623
chr9	71735805	71776133	cfoshela; chr9	71751598	71751754;chr9	71766648	71766820
chr9	70281754	70322039	cfoshela; chr9	70305414	70305579;chr9	70320179	70320299
chr9	38666937	38707300	cfoshela; chr9	38672031	38672242;chr9	38672814	38672966
chr9	37999247	38039472	cfoshela; chr9	38016376	38016476;chr9	38037948	38038073
chr9	34746312	34786600	cfoshela; chr9	34761098	34761279;chr9	34763453	34763560
chr9	34141655	34181867	cfoshela; chr9	34148483	34148588;chr9	34152820	34152927
chr9	34033532	34073904	cfoshela; chr9	34063254	34063418;chr9	34069296	34069504
chr9	33746310	33786570	cfoshela; chr9	33755570	33755670;chr9	33760601	33760761
chr9	33078538	33361192	cfoshela; chr9	33310605	33310715;chr9	33320142	33320258;chr9	33319243	33319551;chr9	33340405	33340717;chr9	33344976	33345194;chr9	33201648	33201967;chr9	33219491	33219659;chr9	33215705	33215873;chr9	33141100	33141268;chr9	33151190	33151330;chr9	33162524	33162672;chr9	33230049	33230213;chr9	33224057	33224205;chr9	33093787	33093954
chr9	29012762	29053024	cfoshela; chr9	29029403	29029557;chr9	29035085	29035193
chr9	28858187	28918699	cfoshela; chr9	28905295	28905466;chr9	28915267	28915457;chr9	28917789	28917940
chr9	27159303	27199667	cfoshela; chr9	27173920	27174068;chr9	27184488	27184704
chr9	26207079	26287655	cfoshela; chr9	26250413	26250563;chr9	26255263	26255369;chr9	26233910	26234060;chr9	26251963	26252133
chr9	21963162	22265508	cfoshela; chr9	22199017	22199126;chr9	22201777	22201897;chr9	22138269	22138451;chr9	22148394	22148503;chr9	22149075	22149175;chr9	22160652	22160788;chr9	22074806	22075040;chr9	22093439	22093576;chr9	22114759	22114889;chr9	22042634	22042744;chr9	22020265	22020593;chr9	22230709	22230831;chr9	22200370	22200569;chr9	22206960	22207107;chr9	22228021	22228204
chr9	21520631	21681897	cfoshela; chr9	21664957	21665082;chr9	21667990	21668155;chr9	21675069	21675213;chr9	21678820	21678973;chr9	21566373	21566501;chr9	21581729	21581892;chr9	21606148	21606400;chr9	21539626	21539762
chr9	20557586	20638360	cfoshela; chr9	20560178	20560336;chr9	20560866	20560972;chr9	20602140	20602250;chr9	20608467	20608867
chr9	17561547	17621939	cfoshela; chr9	17603857	17604025;chr9	17605081	17605192;chr9	17617806	17617919
chr9	6063979	6144813	cfoshela; chr9	6124869	6125088;chr9	6137968	6138107;chr9	6092651	6092903;chr9	6143537	6143761
chr9	5593354	5633566	cfoshela; chr9	5612093	5612197;chr9	5623438	5623546
chr9	4227453	4287871	cfoshela; chr9	4283364	4283516;chr9	4287190	4287354;chr9	4248384	4248486
chr9	4108237	4188863	cfoshela; chr9	4127319	4127527;chr9	4157107	4157261;chr9	4161597	4161739;chr9	4164704	4164826
chr8	145932512	145972794	cfoshela; chr8	145963634	145963786;chr8	145964554	145964684
chr8	142296332	142336686	cfoshela; chr8	142313234	142313374;chr8	142318859	142319073
chr8	142077932	142138562	cfoshela; chr8	142106040	142106338;chr8	142114752	142114899;chr8	142117286	142117471
chr8	141859615	141899867	cfoshela; chr8	141870183	141870283;chr8	141876337	141876489
chr8	138194043	138295044	cfoshela; chr8	138230128	138230283;chr8	138230955	138231239;chr8	138254437	138254609;chr8	138272356	138272540;chr8	138268610	138268816
chr8	135629325	135689756	cfoshela; chr8	135632947	135633056;chr8	135654065	135654202;chr8	135662566	135662751
chr8	134406405	134507385	cfoshela; chr8	134422483	134422777;chr8	134438409	134438624;chr8	134463452	134463672;chr8	134464701	134464801;chr8	134492472	134492623
chr8	132902730	132963203	cfoshela; chr8	132923271	132923404;chr8	132926847	132927019;chr8	132938311	132938479
chr8	131106496	131146817	cfoshela; chr8	131123767	131123977;chr8	131143620	131143731
chr8	128911578	128951910	cfoshela; chr8	128913107	128913283;chr8	128941274	128941430
chr8	128549964	128590306	cfoshela; chr8	128560161	128560292;chr8	128588865	128589076
chr8	128248304	128349148	cfoshela; chr8	128333561	128333675;chr8	128335145	128335319;chr8	128296756	128296999;chr8	128304393	128304559;chr8	128306641	128306788
chr8	128113153	128173670	cfoshela; chr8	128117163	128117399;chr8	128120134	128120313;chr8	128123369	128123471
chr8	126778463	126818920	cfoshela; chr8	126778861	126779016;chr8	126783243	126783545
chr8	126665621	126766541	cfoshela; chr8	126718894	126719165;chr8	126725912	126726128;chr8	126745969	126746125;chr8	126684078	126684232;chr8	126688012	126688135
chr8	126518290	126659463	cfoshela; chr8	126594577	126594788;chr8	126606838	126606998;chr8	126608493	126608621;chr8	126544490	126544631;chr8	126610269	126610403;chr8	126626995	126627269;chr8	126628608	126628733
chr8	126256446	126377643	cfoshela; chr8	126341563	126341688;chr8	126352866	126353048;chr8	126354630	126354920;chr8	126355362	126355548;chr8	126300764	126300996;chr8	126314314	126314496
chr8	126182873	126223208	cfoshela; chr8	126192362	126192537;chr8	126207458	126207618
chr8	125258952	125400028	cfoshela; chr8	125307967	125308093;chr8	125309125	125309286;chr8	125310349	125310558;chr8	125328953	125329102;chr8	125281628	125281748;chr8	125343291	125343391;chr8	125352939	125353150
chr8	123747205	123787634	cfoshela; chr8	123771068	123771309;chr8	123775522	123775710
chr8	122638827	122699488	cfoshela; chr8	122641763	122641878;chr8	122655894	122656104;chr8	122681648	122681984
chr8	122216834	122257197	cfoshela; chr8	122226993	122227230;chr8	122245623	122245749
chr8	121850397	121890639	cfoshela; chr8	121860324	121860454;chr8	121861727	121861839
chr8	121060735	121101040	cfoshela; chr8	121064236	121064403;chr8	121083099	121083237
chr8	120229942	120270328	cfoshela; chr8	120258692	120258922;chr8	120260950	120261106
chr8	119902412	120104187	cfoshela; chr8	119925200	119925320;chr8	119931649	119931853;chr8	119928018	119928140;chr8	119959816	119959978;chr8	119963026	119963213;chr8	119995829	119995995;chr8	119986703	119986896;chr8	120005569	120005799;chr8	120022771	120022923;chr8	120043394	120043633
chr8	119211766	119252231	cfoshela; chr8	119222293	119222588;chr8	119224172	119224342
chr8	119099517	119180080	cfoshela; chr8	119160038	119160143;chr8	119161313	119161466;chr8	119100141	119100268;chr8	119113152	119113330
chr8	117954645	118035510	cfoshela; chr8	117969000	117969258;chr8	117971637	117971813;chr8	117982582	117982791;chr8	118002278	118002500
chr8	116114264	116154553	cfoshela; chr8	116137470	116137600;chr8	116137770	116137929
chr8	110648174	110708804	cfoshela; chr8	110670754	110671013;chr8	110679214	110679331;chr8	110688312	110688566
chr8	107117622	107178142	cfoshela; chr8	107127475	107127615;chr8	107129012	107129163;chr8	107141813	107142042
chr8	103912454	103952713	cfoshela; chr8	103940655	103940779;chr8	103944389	103944524
chr8	103780249	103820538	cfoshela; chr8	103812487	103812651;chr8	103820100	103820225
chr8	102683279	102743674	cfoshela; chr8	102689398	102689547;chr8	102717192	102717331;chr8	102723827	102723934
chr8	102512592	102593218	cfoshela; chr8	102533183	102533358;chr8	102541258	102541410;chr8	102555759	102555930;chr8	102586092	102586220
chr8	102365584	102405835	cfoshela; chr8	102369483	102369606;chr8	102374362	102374490
chr8	101965204	102005513	cfoshela; chr8	101981935	101982084;chr8	101988195	101988355
chr8	101766375	101846932	cfoshela; chr8	101814743	101814871;chr8	101827695	101827835;chr8	101842864	101842964;chr8	101844026	101844215
chr8	101490216	101550723	cfoshela; chr8	101495854	101496036;chr8	101507595	101507805;chr8	101497318	101497433
chr8	96298503	96338777	cfoshela; chr8	96304995	96305120;chr8	96318684	96318833
chr8	96166702	96206992	cfoshela; chr8	96182568	96182758;chr8	96195930	96196030
chr8	95270560	95310861	cfoshela; chr8	95295270	95295397;chr8	95301059	95301233
chr8	94922698	94962975	cfoshela; chr8	94955545	94955664;chr8	94961842	94962000
chr8	94336262	94396858	cfoshela; chr8	94391062	94391278;chr8	94396462	94396678;chr8	94363587	94363751
chr8	90928485	91029177	cfoshela; chr8	90964164	90964290;chr8	90968942	90969042;chr8	90978743	90978853;chr8	90931996	90932190;chr8	90970904	90971066
chr8	90016185	90157365	cfoshela; chr8	90021385	90021630;chr8	90023643	90023793;chr8	90041163	90041315;chr8	90063360	90063475;chr8	90045877	90046016;chr8	90064591	90064738;chr8	90075183	90075415
chr8	87358016	87398244	cfoshela; chr8	87371400	87371500;chr8	87386790	87386918
chr8	81395549	81436046	cfoshela; chr8	81415965	81416303;chr8	81422811	81422970
chr8	81294761	81355263	cfoshela; chr8	81323875	81324004;chr8	81332948	81333131;chr8	81331793	81331983
chr8	81157192	81217711	cfoshela; chr8	81159991	81160183;chr8	81166505	81166727;chr8	81164365	81164470
chr8	80829253	80909828	cfoshela; chr8	80868527	80868646;chr8	80869914	80870070;chr8	80882693	80882893;chr8	80874451	80874551
chr8	74392428	74432790	cfoshela; chr8	74421283	74421441;chr8	74431232	74431436
chr8	69759790	69800015	cfoshela; chr8	69774248	69774373;chr8	69778508	69778608
chr8	67493549	67574170	cfoshela; chr8	67515686	67515805;chr8	67531093	67531193;chr8	67538334	67538482;chr8	67546185	67546439
chr8	67105631	67145893	cfoshela; chr8	67108164	67108280;chr8	67124502	67124648
chr8	67003191	67083797	cfoshela; chr8	67040186	67040336;chr8	67048718	67048830;chr8	67008349	67008449;chr8	67023261	67023505
chr8	66681071	66721407	cfoshela; chr8	66708968	66709157;chr8	66711617	66711764
chr8	64287941	64328270	cfoshela; chr8	64295501	64295673;chr8	64306968	64307125
chr8	62776305	62977908	cfoshela; chr8	62793713	62793821;chr8	62809652	62809774;chr8	62796613	62796749;chr8	62829738	62829883;chr8	62835354	62835559;chr8	62865044	62865276;chr8	62842290	62842500;chr8	62867279	62867379;chr8	62861127	62861285;chr8	62880749	62880936
chr8	60764697	60804947	cfoshela; chr8	60769916	60770020;chr8	60772045	60772191
chr8	60336648	60376930	cfoshela; chr8	60341787	60341965;chr8	60353329	60353433
chr8	59878006	59978739	cfoshela; chr8	59909119	59909257;chr8	59917261	59917409;chr8	59933542	59933674;chr8	59926063	59926230;chr8	59954696	59954844
chr8	59261330	59301720	cfoshela; chr8	59271075	59271305;chr8	59293144	59293304
chr8	57916769	57957073	cfoshela; chr8	57917827	57918003;chr8	57951474	57951602
chr8	53753947	53975902	cfoshela; chr8	53770507	53770723;chr8	53781994	53782192;chr8	53815216	53815384;chr8	53788445	53788631;chr8	53816437	53816596;chr8	53829477	53829646;chr8	53818510	53818679;chr8	53895219	53895408;chr8	53839492	53839676;chr8	53900504	53900667;chr8	53972711	53972865
chr8	53522309	53582743	cfoshela; chr8	53535437	53535641;chr8	53541678	53541808;chr8	53542242	53542342
chr8	53175868	53236297	cfoshela; chr8	53192789	53193016;chr8	53195057	53195159;chr8	53206546	53206646
chr8	50854890	50895186	cfoshela; chr8	50870626	50870822;chr8	50891996	50892096
chr8	50020204	50060453	cfoshela; chr8	50045617	50045755;chr8	50059634	50059745
chr8	49972600	50012902	cfoshela; chr8	49998601	49998775;chr8	50009544	50009672
chr8	49689594	49729975	cfoshela; chr8	49702321	49702496;chr8	49703813	49704019
chr8	41741087	41781472	cfoshela; chr8	41747284	41747521;chr8	41769198	41769346
chr8	40116905	40238370	cfoshela; chr8	40172727	40172827;chr8	40185096	40185314;chr8	40133140	40133428;chr8	40135678	40136078;chr8	40149541	40149807;chr8	40151488	40151681
chr8	39986168	40046677	cfoshela; chr8	40017714	40017892;chr8	40036344	40036535;chr8	40031481	40031621
chr8	38934117	38994499	cfoshela; chr8	38975686	38975810;chr8	38976122	38976242;chr8	38976552	38976690
chr8	38840005	38880356	cfoshela; chr8	38868782	38868933;chr8	38875800	38876000
chr8	38353537	38414008	cfoshela; chr8	38381937	38382153;chr8	38387429	38387534;chr8	38383399	38383549
chr8	37091723	37152201	cfoshela; chr8	37119521	37119668;chr8	37121505	37121638;chr8	37124778	37124976
chr8	36839398	36920022	cfoshela; chr8	36856944	36857088;chr8	36864238	36864369;chr8	36865223	36865381;chr8	36892055	36892246
chr8	32894957	32935201	cfoshela; chr8	32895585	32895709;chr8	32902174	32902294
chr8	32722887	32783377	cfoshela; chr8	32743236	32743336;chr8	32744312	32744467;chr8	32757217	32757452
chr8	32624106	32664439	cfoshela; chr8	32659384	32659617;chr8	32663824	32663924
chr8	32256040	32316442	cfoshela; chr8	32300558	32300760;chr8	32311476	32311576;chr8	32308759	32308859
chr8	29858831	29959816	cfoshela; chr8	29897522	29897709;chr8	29913768	29914050;chr8	29903879	29904001;chr8	29935400	29935610;chr8	29949025	29949209
chr8	29814187	29854643	cfoshela; chr8	29830307	29830565;chr8	29838391	29838589
chr8	29538227	29739936	cfoshela; chr8	29650957	29651116;chr8	29668583	29668749;chr8	29683939	29684089;chr8	29555761	29555945;chr8	29578645	29578827;chr8	29582792	29583008;chr8	29609392	29609554;chr8	29589035	29589222;chr8	29665742	29665881;chr8	29680701	29680865
chr8	29465969	29506351	cfoshela; chr8	29468944	29469105;chr8	29469811	29470032
chr8	29403080	29443487	cfoshela; chr8	29407259	29407447;chr8	29426776	29426995
chr8	28508841	28549112	cfoshela; chr8	28514440	28514584;chr8	28538480	28538607
chr8	27778608	27899614	cfoshela; chr8	27821804	27821912;chr8	27845780	27845990;chr8	27844856	27845028;chr8	27786074	27786181;chr8	27805217	27805526;chr8	27858837	27858937
chr8	27493840	27554483	cfoshela; chr8	27527398	27527716;chr8	27530572	27530753;chr8	27533640	27533784
chr8	26217676	26257939	cfoshela; chr8	26221403	26221507;chr8	26243369	26243528
chr8	26012709	26073259	cfoshela; chr8	26024284	26024514;chr8	26047342	26047463;chr8	26064873	26065072
chr8	25018906	25119724	cfoshela; chr8	25087897	25088123;chr8	25093177	25093345;chr8	25088662	25088778;chr8	25108933	25109090;chr8	25101785	25101936
chr8	24578151	24618439	cfoshela; chr8	24582328	24582503;chr8	24596305	24596418
chr8	24117578	24158019	cfoshela; chr8	24132228	24132493;chr8	24135845	24136021
chr8	24053304	24093760	cfoshela; chr8	24066956	24067152;chr8	24069771	24070031
chr8	23760453	23820920	cfoshela; chr8	23803103	23803234;chr8	23810672	23810803;chr8	23811376	23811581
chr8	23259245	23319779	cfoshela; chr8	23260499	23260639;chr8	23269562	23269794;chr8	23267481	23267643
chr8	22961212	23001529	cfoshela; chr8	22978033	22978172;chr8	22988192	22988370
chr8	21359889	21400189	cfoshela; chr8	21393833	21393951;chr8	21394313	21394495
chr8	19359652	19642161	cfoshela; chr8	19563061	19563236;chr8	19580212	19580344;chr8	19480716	19480872;chr8	19510399	19510639;chr8	19439015	19439215;chr8	19442576	19442752;chr8	19516508	19516673;chr8	19528764	19528865;chr8	19543989	19544118;chr8	19565497	19565633;chr8	19567261	19567409;chr8	19385749	19385920;chr8	19621448	19621628;chr8	19634192	19634592
chr8	18891117	19153167	cfoshela; chr8	19008117	19008217;chr8	19029983	19030252;chr8	19036363	19036565;chr8	18963148	18963275;chr8	18969449	18969653;chr8	19042538	19042647;chr8	19085956	19086091;chr8	19096394	19096506;chr8	19094649	19094779;chr8	18936211	18936367;chr8	19111765	19111947;chr8	19111296	19111434;chr8	19114410	19114596
chr8	18004676	18044975	cfoshela; chr8	18020129	18020273;chr8	18023815	18023970
chr8	17649607	17750297	cfoshela; chr8	17696540	17696660;chr8	17705207	17705373;chr8	17668247	17668428;chr8	17707798	17707900;chr8	17747596	17747717
chr8	17562172	17602419	cfoshela; chr8	17564728	17564875;chr8	17567630	17567730
chr8	17334794	17375005	cfoshela; chr8	17368981	17369087;chr8	17373223	17373328
chr8	16706535	16746855	cfoshela; chr8	16727960	16728178;chr8	16734019	16734121
chr8	10658654	10699028	cfoshela; chr8	10688678	10688849;chr8	10694802	10695005
chr8	10031386	10071794	cfoshela; chr8	10047098	10047326;chr8	10047275	10047455
chr8	8945588	8985960	cfoshela; chr8	8969929	8970133;chr8	8977139	8977307
chr8	8422332	8523125	cfoshela; chr8	8495912	8496028;chr8	8506428	8506568;chr8	8467922	8468102;chr8	8522512	8522730;chr8	8432764	8432903
chr8	8154512	8235182	cfoshela; chr8	8163713	8163982;chr8	8165381	8165543;chr8	8183601	8183733;chr8	8205549	8205656
chr7	155321377	155361761	cfoshela; chr7	155344299	155344488;chr7	155347653	155347848
chr7	141921607	141961904	cfoshela; chr7	141945474	141945612;chr7	141957154	141957313
chr7	138269926	138310261	cfoshela; chr7	138270235	138270387;chr7	138270835	138271018
chr7	137310049	137370530	cfoshela; chr7	137313863	137314049;chr7	137337543	137337736;chr7	137365400	137365502
chr7	135154870	135195174	cfoshela; chr7	135188954	135189085;chr7	135191757	135191930
chr7	130935667	130975988	cfoshela; chr7	130940201	130940383;chr7	130968779	130968918
chr7	130570681	130610966	cfoshela; chr7	130571104	130571249;chr7	130579705	130579845
chr7	130507433	130547796	cfoshela; chr7	130522876	130523045;chr7	130524054	130524248
chr7	130424309	130484961	cfoshela; chr7	130469988	130470214;chr7	130480431	130480695;chr7	130446589	130446751
chr7	130179377	130280205	cfoshela; chr7	130189038	130189149;chr7	130222590	130222754;chr7	130226830	130226969;chr7	130247545	130247673;chr7	130239388	130239674
chr7	129757764	129797971	cfoshela; chr7	129779928	129780032;chr7	129790664	129790767
chr7	129688877	129729124	cfoshela; chr7	129708502	129708602;chr7	129719936	129720083
chr7	129426299	129466563	cfoshela; chr7	129437460	129437594;chr7	129453127	129453257
chr7	123141462	123181737	cfoshela; chr7	123142590	123142736;chr7	123154436	123154565
chr7	123046325	123086592	cfoshela; chr7	123071184	123071335;chr7	123074519	123074635
chr7	120434423	120474653	cfoshela; chr7	120451335	120451463;chr7	120474464	120474566
chr7	120133883	120174153	cfoshela; chr7	120142365	120142465;chr7	120160532	120160702
chr7	117063494	117123926	cfoshela; chr7	117072825	117072994;chr7	117093512	117093671;chr7	117110357	117110461
chr7	117000380	117040729	cfoshela; chr7	117009518	117009737;chr7	117015787	117015917
chr7	116659245	116699453	cfoshela; chr7	116696816	116696920;chr7	116697334	116697438
chr7	116543058	116583413	cfoshela; chr7	116552037	116552167;chr7	116559689	116559914
chr7	116098173	116138442	cfoshela; chr7	116115332	116115468;chr7	116133980	116134113
chr7	115839715	115880177	cfoshela; chr7	115853670	115853998;chr7	115870453	115870587
chr7	114488989	114529253	cfoshela; chr7	114514844	114514957;chr7	114527370	114527521
chr7	113951478	113991771	cfoshela; chr7	113957551	113957728;chr7	113982221	113982337
chr7	111901287	111941494	cfoshela; chr7	111912022	111912129;chr7	111915610	111915710
chr7	111838887	111899516	cfoshela; chr7	111850238	111850525;chr7	111864491	111864671;chr7	111876704	111876866
chr7	110910505	110951070	cfoshela; chr7	110926428	110926671;chr7	110943912	110944234
chr7	110780949	110821613	cfoshela; chr7	110785050	110785450;chr7	110791789	110792053
chr7	110537944	110598310	cfoshela; chr7	110554415	110554529;chr7	110565604	110565711;chr7	110560243	110560388
chr7	106576807	106637330	cfoshela; chr7	106591899	106592129;chr7	106596524	106596638;chr7	106608140	106608319
chr7	106135586	106216400	cfoshela; chr7	106197877	106198165;chr7	106203381	106203607;chr7	106200457	106200626;chr7	106146028	106146159
chr7	105183350	105223774	cfoshela; chr7	105198077	105198316;chr7	105203802	105203987
chr7	102385395	102445893	cfoshela; chr7	102419467	102419650;chr7	102420974	102421137;chr7	102406048	102406200
chr7	102282325	102342791	cfoshela; chr7	102301904	102302026;chr7	102303565	102303803;chr7	102310958	102311064
chr7	101498717	101559099	cfoshela; chr7	101526761	101526918;chr7	101527894	101528012;chr7	101530971	101531078
chr7	100017616	100057913	cfoshela; chr7	100022040	100022197;chr7	100047616	100047756
chr7	99934589	99974859	cfoshela; chr7	99939131	99939293;chr7	99950687	99950795
chr7	99123800	99164072	cfoshela; chr7	99134845	99134993;chr7	99149841	99149965
chr7	97620911	97661371	cfoshela; chr7	97631175	97631535;chr7	97635954	97636054
chr7	94943140	95023686	cfoshela; chr7	95012383	95012483;chr7	95017034	95017262;chr7	94959408	94959513;chr7	94968021	94968134
chr7	94769194	94809567	cfoshela; chr7	94770314	94770489;chr7	94776197	94776395
chr7	94141746	94182019	cfoshela; chr7	94164698	94164819;chr7	94165649	94165801
chr7	93361558	93421962	cfoshela; chr7	93377974	93378074;chr7	93382148	93382260;chr7	93416800	93416992
chr7	92166982	92247706	cfoshela; chr7	92217719	92217863;chr7	92234025	92234211;chr7	92219587	92219790;chr7	92230896	92231087
chr7	92068660	92108957	cfoshela; chr7	92100694	92100845;chr7	92102249	92102395
chr7	87747475	87787835	cfoshela; chr7	87756887	87757037;chr7	87759165	87759375
chr7	87668205	87728692	cfoshela; chr7	87710614	87710790;chr7	87722087	87722229;chr7	87694215	87694384
chr7	87039176	87099625	cfoshela; chr7	87075915	87076050;chr7	87077352	87077527;chr7	87041933	87042072
chr7	86879054	86919260	cfoshela; chr7	86881444	86881544;chr7	86884100	86884206
chr7	86401884	86442084	cfoshela; chr7	86409511	86409611;chr7	86435960	86436060
chr7	84110822	84191486	cfoshela; chr7	84164858	84165038;chr7	84168852	84168956;chr7	84169198	84169418;chr7	84143118	84143278
chr7	83466143	83526642	cfoshela; chr7	83492843	83492980;chr7	83509704	83509819;chr7	83516413	83516660
chr7	80746138	80786538	cfoshela; chr7	80752499	80752615;chr7	80766492	80766776
chr7	80605843	80666213	cfoshela; chr7	80626759	80626883;chr7	80628725	80628848;chr7	80658430	80658553
chr7	80310885	80371398	cfoshela; chr7	80341245	80341362;chr7	80350758	80351018;chr7	80344316	80344452
chr7	80225780	80266061	cfoshela; chr7	80246894	80247021;chr7	80248969	80249123
chr7	80161433	80201793	cfoshela; chr7	80189227	80189357;chr7	80190116	80190346
chr7	80050896	80091142	cfoshela; chr7	80079161	80079279;chr7	80082381	80082509
chr7	79874613	79935125	cfoshela; chr7	79888279	79888396;chr7	79907881	79908069;chr7	79912749	79912956
chr7	75386321	75446712	cfoshela; chr7	75412657	75412758;chr7	75423534	75423716;chr7	75426129	75426237
chr7	73308459	73368911	cfoshela; chr7	73351140	73351257;chr7	73363692	73363845;chr7	73332016	73332198
chr7	72885728	72926034	cfoshela; chr7	72903137	72903247;chr7	72903827	72904023
chr7	55246455	55286705	cfoshela; chr7	55280774	55280919;chr7	55282813	55282918
chr7	54991785	55052280	cfoshela; chr7	55020647	55020857;chr7	55031264	55031407;chr7	54996628	54996770
chr7	54801764	54902494	cfoshela; chr7	54866221	54866368;chr7	54867152	54867253;chr7	54835160	54835354;chr7	54823921	54824058;chr7	54873384	54873535
chr7	51349082	51389506	cfoshela; chr7	51359838	51360016;chr7	51385322	51385568
chr7	50843142	50923724	cfoshela; chr7	50848182	50848324;chr7	50856814	50857004;chr7	50870432	50870582;chr7	50904661	50904761
chr7	48011356	48112079	cfoshela; chr7	48059065	48059222;chr7	48080634	48080794;chr7	48073708	48073808;chr7	48031863	48032003;chr7	48091165	48091331
chr7	47781044	47821682	cfoshela; chr7	47790101	47790339;chr7	47792747	47793147
chr7	46747722	46788117	cfoshela; chr7	46758985	46759156;chr7	46770329	46770553
chr7	46463757	46584729	cfoshela; chr7	46540817	46541013;chr7	46552116	46552246;chr7	46498786	46498926;chr7	46519038	46519195;chr7	46565434	46565606;chr7	46550571	46550748
chr7	46383230	46423500	cfoshela; chr7	46392204	46392331;chr7	46393056	46393199
chr7	44723134	44763423	cfoshela; chr7	44740016	44740176;chr7	44741659	44741788
chr7	44609893	44670393	cfoshela; chr7	44641390	44641504;chr7	44645411	44645584;chr7	44644274	44644487
chr7	43540865	43581321	cfoshela; chr7	43564202	43564554;chr7	43578720	43578824
chr7	41221337	41261584	cfoshela; chr7	41228919	41229041;chr7	41253811	41253936
chr7	40881444	40942052	cfoshela; chr7	40905376	40905625;chr7	40921311	40921488;chr7	40928464	40928646
chr7	36393263	36433526	cfoshela; chr7	36393924	36394074;chr7	36398939	36399052
chr7	34029038	34089594	cfoshela; chr7	34042165	34042335;chr7	34067327	34067575;chr7	34075934	34076072
chr7	33955079	33995569	cfoshela; chr7	33986121	33986448;chr7	33993508	33993671
chr7	33834768	33895176	cfoshela; chr7	33847854	33847973;chr7	33852195	33852356;chr7	33880570	33880698
chr7	29440140	29480340	cfoshela; chr7	29448407	29448507;chr7	29470049	29470149
chr7	29245913	29306302	cfoshela; chr7	29262325	29262454;chr7	29291671	29291779;chr7	29293650	29293802
chr7	28079241	28139658	cfoshela; chr7	28084542	28084664;chr7	28109071	28109202;chr7	28110224	28110388
chr7	27999164	28059592	cfoshela; chr7	28026606	28026706;chr7	28043484	28043694;chr7	28047680	28047798
chr7	27591495	27631927	cfoshela; chr7	27612549	27612711;chr7	27617369	27617639
chr7	27039778	27080048	cfoshela; chr7	27053089	27053236;chr7	27072483	27072606
chr7	24049187	24109608	cfoshela; chr7	24081142	24081252;chr7	24081735	24081846;chr7	24059120	24059320
chr7	23863760	23924362	cfoshela; chr7	23871230	23871422;chr7	23899698	23899800;chr7	23913239	23913547
chr7	23298957	23379497	cfoshela; chr7	23340834	23341002;chr7	23353889	23354035;chr7	23355762	23355874;chr7	23363653	23363767
chr7	23011400	23051692	cfoshela; chr7	23020280	23020429;chr7	23027031	23027174
chr7	22547593	22588009	cfoshela; chr7	22583771	22584087;chr7	22584269	22584369
chr7	21591969	21632268	cfoshela; chr7	21623332	21623432;chr7	21624107	21624306
chr7	20359147	20399475	cfoshela; chr7	20359171	20359333;chr7	20371751	20371917
chr7	20198285	20238535	cfoshela; chr7	20226003	20226122;chr7	20236460	20236591
chr7	17600200	17721164	cfoshela; chr7	17601805	17601990;chr7	17606501	17606631;chr7	17631392	17631495;chr7	17605046	17605218;chr7	17639367	17639497;chr7	17625446	17625690
chr7	17389828	17470557	cfoshela; chr7	17412048	17412297;chr7	17414776	17414935;chr7	17413027	17413200;chr7	17450948	17451096
chr7	17096313	17156953	cfoshela; chr7	17096956	17097189;chr7	17101197	17101356;chr7	17105649	17105897
chr7	16914463	16954687	cfoshela; chr7	16933180	16933288;chr7	16941203	16941319
chr7	16654813	16695116	cfoshela; chr7	16667228	16667357;chr7	16674297	16674471
chr7	13010932	13071381	cfoshela; chr7	13023724	13023854;chr7	13037667	13037842;chr7	13056927	13057071
chr7	12114448	12154762	cfoshela; chr7	12136958	12137094;chr7	12143579	12143757
chr7	7779049	7839494	cfoshela; chr7	7801905	7802100;chr7	7805410	7805546;chr7	7814443	7814557
chr7	7713885	7774410	cfoshela; chr7	7768699	7768953;chr7	7771745	7771916;chr7	7725550	7725650
chr7	7663861	7704208	cfoshela; chr7	7700149	7700326;chr7	7702704	7702874
chr7	7177583	7238144	cfoshela; chr7	7182665	7182851;chr7	7183310	7183481;chr7	7227981	7228185
chr6	165870872	165911094	cfoshela; chr6	165907337	165907447;chr6	165908299	165908411
chr6	159187097	159227502	cfoshela; chr6	159190982	159191193;chr6	159194447	159194641
chr6	158069692	158110234	cfoshela; chr6	158101908	158102142;chr6	158104420	158104728
chr6	154743375	154783671	cfoshela; chr6	154750367	154750504;chr6	154773486	154773645
chr6	153250328	153330936	cfoshela; chr6	153309407	153309557;chr6	153309971	153310071;chr6	153315003	153315165;chr6	153272933	153273129
chr6	153074707	153114988	cfoshela; chr6	153097603	153097750;chr6	153109053	153109187
chr6	152446938	152487267	cfoshela; chr6	152458119	152458267;chr6	152460071	152460252
chr6	151385553	151425869	cfoshela; chr6	151404159	151404305;chr6	151423035	151423205
chr6	147265102	147305404	cfoshela; chr6	147276831	147276938;chr6	147277699	147277894
chr6	143232512	143272780	cfoshela; chr6	143237602	143237719;chr6	143248320	143248471
chr6	143182870	143223326	cfoshela; chr6	143195932	143196170;chr6	143201815	143202033
chr6	141893161	141933604	cfoshela; chr6	141911931	141912147;chr6	141915507	141915734
chr6	141197728	141258156	cfoshela; chr6	141220794	141220903;chr6	141221356	141221493;chr6	141209854	141210036
chr6	140364519	140465500	cfoshela; chr6	140406220	140406508;chr6	140414590	140414710;chr6	140406926	140407091;chr6	140412148	140412330;chr6	140434649	140434875
chr6	140063678	140164515	cfoshela; chr6	140071872	140072005;chr6	140077089	140077265;chr6	140106566	140106766;chr6	140127561	140127764;chr6	140128776	140128901
chr6	138436019	138476256	cfoshela; chr6	138449464	138449596;chr6	138451161	138451266
chr6	136721507	136782325	cfoshela; chr6	136765919	136766319;chr6	136766544	136766766;chr6	136772564	136772760
chr6	135063867	135124316	cfoshela; chr6	135087919	135088105;chr6	135090025	135090151;chr6	135103359	135103496
chr6	134601923	134904609	cfoshela; chr6	134711058	134711458;chr6	134719389	134719495;chr6	134721254	134721378;chr6	134785769	134785882;chr6	134726266	134726472;chr6	134783566	134783878;chr6	134830491	134830709;chr6	134834994	134835120;chr6	134650826	134650926;chr6	134658952	134659115;chr6	134656580	134656730;chr6	134669971	134670230;chr6	134900013	134900139;chr6	134799192	134799305;chr6	134830067	134830237
chr6	133963925	134004308	cfoshela; chr6	133972526	133972781;chr6	133994440	133994568
chr6	133601664	133641945	cfoshela; chr6	133611472	133611628;chr6	133617498	133617623
chr6	130005016	130065459	cfoshela; chr6	130036319	130036466;chr6	130046874	130047042;chr6	130041438	130041566
chr6	129807909	129868319	cfoshela; chr6	129853905	129854060;chr6	129861504	129861646;chr6	129864410	129864523
chr6	129669498	129709938	cfoshela; chr6	129675772	129675988;chr6	129681231	129681455
chr6	128834970	128895384	cfoshela; chr6	128871846	128872004;chr6	128872698	128872854;chr6	128874602	128874702
chr6	126229119	126350062	cfoshela; chr6	126303765	126303906;chr6	126308312	126308514;chr6	126276777	126277002;chr6	126287168	126287274;chr6	126305839	126305939;chr6	126309222	126309391
chr6	125547610	125587931	cfoshela; chr6	125555201	125555399;chr6	125556212	125556335
chr6	122052832	122093064	cfoshela; chr6	122054088	122054202;chr6	122063081	122063199
chr6	121995094	122035359	cfoshela; chr6	122016237	122016400;chr6	122029752	122029854
chr6	119593805	119634084	cfoshela; chr6	119622039	119622168;chr6	119624259	119624409
chr6	119505424	119545696	cfoshela; chr6	119510296	119510417;chr6	119535795	119535946
chr6	117858677	117898998	cfoshela; chr6	117868916	117869079;chr6	117876775	117876933
chr6	114410163	114450459	cfoshela; chr6	114423597	114423756;chr6	114428097	114428234
chr6	114116814	114157088	cfoshela; chr6	114118664	114118788;chr6	114147063	114147213
chr6	114040803	114081345	cfoshela; chr6	114060205	114060557;chr6	114073630	114073820
chr6	112603214	112643634	cfoshela; chr6	112631926	112632198;chr6	112642673	112642821
chr6	112226605	112287096	cfoshela; chr6	112233588	112233690;chr6	112240635	112240849;chr6	112252009	112252184
chr6	110901978	110982697	cfoshela; chr6	110956427	110956673;chr6	110965210	110965382;chr6	110919520	110919679;chr6	110937685	110937827
chr6	110202206	110242516	cfoshela; chr6	110221703	110221887;chr6	110227718	110227844
chr6	109575199	109615573	cfoshela; chr6	109600040	109600275;chr6	109602863	109603002
chr6	109136696	109177060	cfoshela; chr6	109163320	109163455;chr6	109165983	109166212
chr6	106680910	106721294	cfoshela; chr6	106683874	106684128;chr6	106689839	106689969
chr6	106350512	106390920	cfoshela; chr6	106359056	106359233;chr6	106365183	106365414
chr6	106136312	106196825	cfoshela; chr6	106147045	106147203;chr6	106150887	106151002;chr6	106154236	106154476
chr6	104239002	104279235	cfoshela; chr6	104262629	104262746;chr6	104277384	104277500
chr6	100818324	100858594	cfoshela; chr6	100851466	100851580;chr6	100855171	100855327
chr6	100742701	100782974	cfoshela; chr6	100757422	100757535;chr6	100758054	100758214
chr6	98499051	98559515	cfoshela; chr6	98502613	98502812;chr6	98512787	98512934;chr6	98517894	98518012
chr6	93071047	93131687	cfoshela; chr6	93096029	93096202;chr6	93106522	93106697;chr6	93107631	93107923
chr6	92855655	92916224	cfoshela; chr6	92892626	92892800;chr6	92898898	92899150;chr6	92906124	92906267
chr6	88043416	88083753	cfoshela; chr6	88060109	88060305;chr6	88063664	88063805
chr6	86208165	86248398	cfoshela; chr6	86230746	86230846;chr6	86239399	86239532
chr6	86102110	86142691	cfoshela; chr6	86127540	86127940;chr6	86127901	86128082
chr6	85369198	85429597	cfoshela; chr6	85411517	85411664;chr6	85412427	85412529;chr6	85418913	85419063
chr6	84003802	84044071	cfoshela; chr6	84019273	84019386;chr6	84037914	84038070
chr6	83642032	83682461	cfoshela; chr6	83642377	83642550;chr6	83643848	83644104
chr6	83128784	83189319	cfoshela; chr6	83163515	83163722;chr6	83175401	83175575;chr6	83164884	83165038
chr6	82907743	82948113	cfoshela; chr6	82910722	82910907;chr6	82911476	82911661
chr6	82395034	82818449	cfoshela; chr6	82763612	82763777;chr6	82780470	82780615;chr6	82748479	82748614;chr6	82783923	82784049;chr6	82789139	82789253;chr6	82700210	82700384;chr6	82704905	82705094;chr6	82554288	82554468;chr6	82565841	82565955;chr6	82536355	82536595;chr6	82539328	82539519;chr6	82527774	82527914;chr6	82600754	82600890;chr6	82581244	82581389;chr6	82450476	82450657;chr6	82463034	82463295;chr6	82464102	82464235;chr6	82604543	82604733;chr6	82632264	82632400;chr6	82643565	82643671;chr6	82706150	82706364
chr6	82303258	82343601	cfoshela; chr6	82327574	82327752;chr6	82328763	82328928
chr6	81199552	81239884	cfoshela; chr6	81205268	81205492;chr6	81223859	81223967
chr6	80288080	80328465	cfoshela; chr6	80303850	80304013;chr6	80311483	80311705
chr6	79359346	79419783	cfoshela; chr6	79365470	79365666;chr6	79382162	79382268;chr6	79372453	79372588
chr6	76210660	76250939	cfoshela; chr6	76216184	76216321;chr6	76225426	76225568
chr6	76165589	76205839	cfoshela; chr6	76179881	76180031;chr6	76191799	76191899
chr6	75480215	75520470	cfoshela; chr6	75482208	75482334;chr6	75501947	75502076
chr6	75302070	75382641	cfoshela; chr6	75352326	75352434;chr6	75377795	75377928;chr6	75364883	75365062;chr6	75373264	75373415
chr6	74461286	74501589	cfoshela; chr6	74470919	74471105;chr6	74477113	74477230
chr6	72133694	72194140	cfoshela; chr6	72154640	72154780;chr6	72158821	72158927;chr6	72160655	72160855
chr6	64997154	65037503	cfoshela; chr6	65018032	65018206;chr6	65026699	65026874
chr6	64328428	64368969	cfoshela; chr6	64328717	64329117;chr6	64339729	64339870
chr6	56805916	56866342	cfoshela; chr6	56833246	56833385;chr6	56837112	56837258;chr6	56841553	56841694
chr6	56638173	56698727	cfoshela; chr6	56686197	56686299;chr6	56687793	56688123;chr6	56656774	56656896
chr6	56302690	56423959	cfoshela; chr6	56307831	56307931;chr6	56308647	56308812;chr6	56343467	56343601;chr6	56351984	56352278;chr6	56354588	56354938;chr6	56337804	56338030
chr6	55817549	55857843	cfoshela; chr6	55839027	55839142;chr6	55855492	55855671
chr6	55168575	55208966	cfoshela; chr6	55181315	55181572;chr6	55181858	55181992
chr6	54737474	54777872	cfoshela; chr6	54774568	54774785;chr6	54775604	54775785
chr6	53399100	53439325	cfoshela; chr6	53405447	53405563;chr6	53410442	53410551
chr6	52876354	52916689	cfoshela; chr6	52891183	52891319;chr6	52902092	52902291
chr6	48593114	48633365	cfoshela; chr6	48617492	48617643;chr6	48618027	48618127
chr6	47740276	47780675	cfoshela; chr6	47774051	47774337;chr6	47777153	47777266
chr6	47197176	47297971	cfoshela; chr6	47210507	47210659;chr6	47211488	47211644;chr6	47229037	47229137;chr6	47243982	47244240;chr6	47264512	47264641
chr6	47093084	47133526	cfoshela; chr6	47110662	47110888;chr6	47120199	47120415
chr6	45577021	45617524	cfoshela; chr6	45582962	45583285;chr6	45600152	45600332
chr6	45504113	45544502	cfoshela; chr6	45521653	45521814;chr6	45530063	45530291
chr6	44479138	44539542	cfoshela; chr6	44522787	44522901;chr6	44528536	44528694;chr6	44532582	44532714
chr6	44086389	44146948	cfoshela; chr6	44117350	44117544;chr6	44125056	44125186;chr6	44118940	44119175
chr6	42592926	42633332	cfoshela; chr6	42596570	42596832;chr6	42596798	42596942
chr6	42279972	42320402	cfoshela; chr6	42300302	42300462;chr6	42302598	42302868
chr6	36976029	37076677	cfoshela; chr6	36990041	36990141;chr6	37009021	37009135;chr6	37025533	37025637;chr6	37014374	37014585;chr6	37036401	37036520
chr6	35758412	35798615	cfoshela; chr6	35770383	35770483;chr6	35786143	35786246
chr6	34658668	34699053	cfoshela; chr6	34685422	34685647;chr6	34686944	34687104
chr6	27952423	27992701	cfoshela; chr6	27968974	27969124;chr6	27970200	27970328
chr6	27187960	27248421	cfoshela; chr6	27190984	27191129;chr6	27208604	27208754;chr6	27222649	27222815
chr6	26434042	26474413	cfoshela; chr6	26444642	26444817;chr6	26459751	26459947
chr6	26304564	26365057	cfoshela; chr6	26305467	26305652;chr6	26307495	26307673;chr6	26324992	26325122
chr6	26066169	26187095	cfoshela; chr6	26128545	26128662;chr6	26133939	26134082;chr6	26151924	26152032;chr6	26153459	26153588;chr6	26079506	26079669;chr6	26163356	26163622
chr6	25247543	25287947	cfoshela; chr6	25282208	25282318;chr6	25283480	25283774
chr6	25175848	25216098	cfoshela; chr6	25208588	25208710;chr6	25213853	25213981
chr6	24948974	25049756	cfoshela; chr6	24987660	24987838;chr6	25011057	25011261;chr6	25016767	25016925;chr6	24966561	24966679;chr6	25036329	25036453
chr6	22972364	23012678	cfoshela; chr6	22989298	22989400;chr6	23000711	23000923
chr6	20910336	20950625	cfoshela; chr6	20919517	20919655;chr6	20934790	20934941
chr6	17941316	18001906	cfoshela; chr6	17972541	17972730;chr6	17974027	17974307;chr6	17984308	17984429
chr6	17192779	17232995	cfoshela; chr6	17206909	17207015;chr6	17224179	17224289
chr6	16938915	16979305	cfoshela; chr6	16957679	16957945;chr6	16977385	16977509
chr6	16735694	16917271	cfoshela; chr6	16874537	16874765;chr6	16877429	16877585;chr6	16819829	16819981;chr6	16821146	16821370;chr6	16833516	16833701;chr6	16860827	16860987;chr6	16785267	16785393;chr6	16789870	16790038;chr6	16908171	16908349
chr6	14838243	14898736	cfoshela; chr6	14852251	14852483;chr6	14871531	14871682;chr6	14873378	14873488
chr6	14079264	14119585	cfoshela; chr6	14100916	14101084;chr6	14109580	14109733
chr6	12671946	12712288	cfoshela; chr6	12681529	12681703;chr6	12684723	12684891
chr6	12554728	12615315	cfoshela; chr6	12592054	12592226;chr6	12599263	12599481;chr6	12600730	12600927
chr6	12423810	12504633	cfoshela; chr6	12432467	12432686;chr6	12444437	12444699;chr6	12457036	12457148;chr6	12479887	12480117
chr6	12085114	12125407	cfoshela; chr6	12103228	12103332;chr6	12122397	12122586
chr6	11838028	11898538	cfoshela; chr6	11867208	11867332;chr6	11874836	11875049;chr6	11880730	11880903
chr6	11792063	11832379	cfoshela; chr6	11793678	11793876;chr6	11810760	11810878
chr6	11707264	11747513	cfoshela; chr6	11717758	11717872;chr6	11722169	11722304
chr6	11399527	11459921	cfoshela; chr6	11424515	11424615;chr6	11426640	11426810;chr6	11452663	11452787
chr6	11293779	11334168	cfoshela; chr6	11302699	11302887;chr6	11315473	11315674
chr6	11150073	11190330	cfoshela; chr6	11163553	11163689;chr6	11166715	11166836
chr6	10842595	10882808	cfoshela; chr6	10843083	10843186;chr6	10867710	10867820
chr6	10403539	10564723	cfoshela; chr6	10414119	10414389;chr6	10419127	10419235;chr6	10417779	10417895;chr6	10478225	10478346;chr6	10439947	10440061;chr6	10456097	10456213;chr6	10511902	10512133;chr6	10560243	10560351
chr6	9559023	9599593	cfoshela; chr6	9589527	9589927;chr6	9590378	9590548
chr6	9511416	9551654	cfoshela; chr6	9513736	9513861;chr6	9517035	9517148
chr6	7909267	7949839	cfoshela; chr6	7920347	7920685;chr6	7937754	7937988
chr6	7614956	7675648	cfoshela; chr6	7643390	7643692;chr6	7644869	7645071;chr6	7616501	7616689
chr6	6721170	6842182	cfoshela; chr6	6756442	6756620;chr6	6788386	6788530;chr6	6789930	6790104;chr6	6796383	6796558;chr6	6821152	6821341;chr6	6824869	6825021
chr6	4872596	4912847	cfoshela; chr6	4876850	4876989;chr6	4887534	4887646
chr6	4615439	4655670	cfoshela; chr6	4633437	4633538;chr6	4652400	4652530
chr6	4543652	4583865	cfoshela; chr6	4545212	4545325;chr6	4552750	4552850
chr6	4260598	4321250	cfoshela; chr6	4297378	4297543;chr6	4303881	4304052;chr6	4266160	4266476
chr6	3842515	3882972	cfoshela; chr6	3857216	3857401;chr6	3858377	3858649
chr6	3727302	3767648	cfoshela; chr6	3731494	3731647;chr6	3754191	3754384
chr6	3492596	3573307	cfoshela; chr6	3530668	3530822;chr6	3537827	3537985;chr6	3555592	3555756;chr6	3558033	3558268
chr6	3424365	3464592	cfoshela; chr6	3445994	3446109;chr6	3463607	3463719
chr6	2925844	2986300	cfoshela; chr6	2931283	2931461;chr6	2931998	2932157;chr6	2947242	2947361
chr6	2545165	2605685	cfoshela; chr6	2556382	2556577;chr6	2575739	2575928;chr6	2605242	2605378
chr6	1396602	1437027	cfoshela; chr6	1426590	1426834;chr6	1431019	1431200
chr6	1261652	1302068	cfoshela; chr6	1270884	1271138;chr6	1292126	1292288
chr6	1073969	1114269	cfoshela; chr6	1077127	1077262;chr6	1081786	1081951
chr5	179678143	179718509	cfoshela; chr5	179690542	179690746;chr5	179693326	179693488
chr5	173837860	173918784	cfoshela; chr5	173863491	173863655;chr5	173895403	173895611;chr5	173892216	173892375;chr5	173893332	173893725
chr5	173701867	173762293	cfoshela; chr5	173714849	173715015;chr5	173731288	173731446;chr5	173742387	173742489
chr5	173175227	173235637	cfoshela; chr5	173182151	173182319;chr5	173183983	173184123;chr5	173218532	173218634
chr5	172805305	172865681	cfoshela; chr5	172811845	172811958;chr5	172814086	172814201;chr5	172815090	172815238
chr5	172076390	172156911	cfoshela; chr5	172137128	172137262;chr5	172137929	172138035;chr5	172141924	172142044;chr5	172142285	172142446
chr5	167921674	167962112	cfoshela; chr5	167951676	167951902;chr5	167960076	167960288
chr5	167666734	167707037	cfoshela; chr5	167674520	167674626;chr5	167677385	167677582
chr5	166994176	167034419	cfoshela; chr5	167002813	167002925;chr5	167013531	167013662
chr5	166606734	166667239	cfoshela; chr5	166644197	166644337;chr5	166656424	166656594;chr5	166654530	166654725
chr5	161767169	161807369	cfoshela; chr5	161787544	161787644;chr5	161793397	161793497
chr5	161649297	161689589	cfoshela; chr5	161683174	161683299;chr5	161683940	161684107
chr5	159173801	159234294	cfoshela; chr5	159174896	159175036;chr5	159186057	159186263;chr5	159185536	159185683
chr5	158906263	158946790	cfoshela; chr5	158941483	158941847;chr5	158942959	158943122
chr5	158783091	158843592	cfoshela; chr5	158810962	158811093;chr5	158816467	158816631;chr5	158823679	158823885
chr5	153927964	154008981	cfoshela; chr5	153941782	153942027;chr5	153943662	153943909;chr5	153955269	153955669;chr5	153952978	153953103
chr5	149630484	149691118	cfoshela; chr5	149677041	149677323;chr5	149682146	149682246;chr5	149680100	149680352
chr5	149260861	149301153	cfoshela; chr5	149297560	149297680;chr5	149298144	149298316
chr5	148534370	148594888	cfoshela; chr5	148547413	148547513;chr5	148570111	148570255;chr5	148587138	148587412
chr5	148457279	148517732	cfoshela; chr5	148473543	148473689;chr5	148478354	148478512;chr5	148494377	148494526
chr5	148307580	148368042	cfoshela; chr5	148332889	148333096;chr5	148344181	148344312;chr5	148362930	148363054
chr5	147246216	147286546	cfoshela; chr5	147258646	147258876;chr5	147278012	147278112
chr5	146073393	146113679	cfoshela; chr5	146076525	146076645;chr5	146091761	146091927
chr5	145264056	145324557	cfoshela; chr5	145285228	145285437;chr5	145301546	145301646;chr5	145306341	145306533
chr5	144808575	144869128	cfoshela; chr5	144838489	144838703;chr5	144844080	144844239;chr5	144855599	144855779
chr5	143532038	143572482	cfoshela; chr5	143549797	143550100;chr5	143563619	143563760
chr5	143318048	143358336	cfoshela; chr5	143324860	143324983;chr5	143337763	143337928
chr5	142980060	143060716	cfoshela; chr5	143019550	143019697;chr5	143039570	143039803;chr5	143055384	143055502;chr5	143058466	143058624
chr5	142826911	142927811	cfoshela; chr5	142839302	142839442;chr5	142853997	142854214;chr5	142866716	142866894;chr5	142903808	142903991;chr5	142914037	142914219
chr5	142704135	142744431	cfoshela; chr5	142710769	142710935;chr5	142715605	142715735
chr5	142576729	142657457	cfoshela; chr5	142603830	142604072;chr5	142605857	142606073;chr5	142609002	142609134;chr5	142622238	142622376
chr5	137665836	137706093	cfoshela; chr5	137681915	137682041;chr5	137698562	137698693
chr5	135399525	135439944	cfoshela; chr5	135417324	135417520;chr5	135422237	135422460
chr5	135351426	135391787	cfoshela; chr5	135375074	135375241;chr5	135384228	135384422
chr5	134578098	134618444	cfoshela; chr5	134610579	134610786;chr5	134613311	134613450
chr5	133909467	133949811	cfoshela; chr5	133916031	133916219;chr5	133918129	133918285
chr5	133598554	133659060	cfoshela; chr5	133608926	133609179;chr5	133611134	133611279;chr5	133631325	133631433
chr5	132597707	132638060	cfoshela; chr5	132604196	132604374;chr5	132609177	132609352
chr5	131677310	131737769	cfoshela; chr5	131727109	131727212;chr5	131728031	131728230;chr5	131728958	131729115
chr5	127916023	127976476	cfoshela; chr5	127930018	127930193;chr5	127937706	127937837;chr5	127942861	127943008
chr5	127218041	127258528	cfoshela; chr5	127235306	127235618;chr5	127256532	127256707
chr5	125802236	125842760	cfoshela; chr5	125834192	125834550;chr5	125835935	125836101
chr5	123989060	124049575	cfoshela; chr5	123992701	123992972;chr5	123998373	123998490;chr5	124019667	124019794
chr5	123928516	123968943	cfoshela; chr5	123947478	123947621;chr5	123960552	123960836
chr5	122792706	122832971	cfoshela; chr5	122793672	122793805;chr5	122818349	122818481
chr5	122460936	122541653	cfoshela; chr5	122519262	122519412;chr5	122521432	122521581;chr5	122489640	122489820;chr5	122495318	122495556
chr5	122077828	122118207	cfoshela; chr5	122090971	122091102;chr5	122115089	122115337
chr5	118621814	118662176	cfoshela; chr5	118637968	118638195;chr5	118651506	118651641
chr5	114909335	114949645	cfoshela; chr5	114915141	114915341;chr5	114936875	114936985
chr5	114644158	114744966	cfoshela; chr5	114713037	114713185;chr5	114715066	114715209;chr5	114687815	114687945;chr5	114730018	114730151;chr5	114739564	114739818
chr5	112312477	112352767	cfoshela; chr5	112322152	112322342;chr5	112323625	112323725
chr5	108793279	108833562	cfoshela; chr5	108819550	108819687;chr5	108832456	108832602
chr5	108016170	108076606	cfoshela; chr5	108017744	108017964;chr5	108019841	108019943;chr5	108025314	108025428
chr5	107075057	107115378	cfoshela; chr5	107103391	107103551;chr5	107107350	107107511
chr5	106828736	106869113	cfoshela; chr5	106833246	106833454;chr5	106833887	106834056
chr5	106751090	106791356	cfoshela; chr5	106787568	106787734;chr5	106789198	106789298
chr5	104274197	104314467	cfoshela; chr5	104274572	104274680;chr5	104306460	104306622
chr5	102288818	102329018	cfoshela; chr5	102301682	102301782;chr5	102322843	102322943
chr5	100037875	100078333	cfoshela; chr5	100040937	100041295;chr5	100055295	100055395
chr5	99245738	99285970	cfoshela; chr5	99263920	99264032;chr5	99264286	99264406
chr5	96011128	96051348	cfoshela; chr5	96017066	96017169;chr5	96018655	96018772
chr5	95734681	95875773	cfoshela; chr5	95832410	95832529;chr5	95834673	95834805;chr5	95871575	95871730;chr5	95870892	95870993;chr5	95788453	95788555;chr5	95854157	95854427;chr5	95745900	95746113
chr5	95681524	95721799	cfoshela; chr5	95686329	95686504;chr5	95697470	95697570
chr5	95583860	95624082	cfoshela; chr5	95616526	95616637;chr5	95620839	95620950
chr5	95179455	95239789	cfoshela; chr5	95220604	95220704;chr5	95223509	95223635;chr5	95224203	95224311
chr5	95058139	95118654	cfoshela; chr5	95072466	95072612;chr5	95073997	95074227;chr5	95077387	95077526
chr5	94054154	94175331	cfoshela; chr5	94107398	94107722;chr5	94107676	94107852;chr5	94116404	94116576;chr5	94054971	94055153;chr5	94059786	94059963;chr5	94139056	94139202
chr5	93875166	93915467	cfoshela; chr5	93879670	93879817;chr5	93886397	93886551
chr5	93776723	93857426	cfoshela; chr5	93831361	93831555;chr5	93833153	93833331;chr5	93784343	93784492;chr5	93795323	93795505
chr5	91895805	91936036	cfoshela; chr5	91913776	91913880;chr5	91923224	91923351
chr5	91321854	91362213	cfoshela; chr5	91349497	91349667;chr5	91351054	91351243
chr5	90639141	90679580	cfoshela; chr5	90643421	90643607;chr5	90645910	90646163
chr5	90287793	90328200	cfoshela; chr5	90296812	90297040;chr5	90314734	90314913
chr5	81461845	81502116	cfoshela; chr5	81482904	81483018;chr5	81490658	81490815
chr5	77991558	78031839	cfoshela; chr5	78028335	78028461;chr5	78031113	78031268
chr5	76021031	76162264	cfoshela; chr5	76137899	76138008;chr5	76145782	76146065;chr5	76098475	76098630;chr5	76117129	76117356;chr5	76070681	76070862;chr5	76122295	76122456;chr5	76032965	76033082
chr5	74425274	74465658	cfoshela; chr5	74427074	74427259;chr5	74443509	74443708
chr5	73951751	73992021	cfoshela; chr5	73963818	73963926;chr5	73974906	73975068
chr5	72663811	72704172	cfoshela; chr5	72696967	72697200;chr5	72702318	72702446
chr5	71904922	71945257	cfoshela; chr5	71929305	71929417;chr5	71932017	71932240
chr5	71661332	71721745	cfoshela; chr5	71694877	71695040;chr5	71710372	71710489;chr5	71679486	71679619
chr5	71550315	71590616	cfoshela; chr5	71578644	71578807;chr5	71580065	71580203
chr5	68826271	68866598	cfoshela; chr5	68849437	68849568;chr5	68852838	68853034
chr5	67637385	67717996	cfoshela; chr5	67665585	67665769;chr5	67675148	67675263;chr5	67676102	67676244;chr5	67651756	67651926
chr5	65184965	65245380	cfoshela; chr5	65206015	65206131;chr5	65211355	65211507;chr5	65217598	65217745
chr5	60722862	60763186	cfoshela; chr5	60728979	60729117;chr5	60741235	60741421
chr5	60370852	60411127	cfoshela; chr5	60382980	60383141;chr5	60384554	60384668
chr5	59412081	59452372	cfoshela; chr5	59424364	59424542;chr5	59434700	59434813
chr5	59071945	59253600	cfoshela; chr5	59167490	59167640;chr5	59171940	59172212;chr5	59174679	59174865;chr5	59177403	59177591;chr5	59206418	59206577;chr5	59105016	59105161;chr5	59118217	59118334;chr5	59092638	59092930;chr5	59146010	59146156
chr5	57547033	57587309	cfoshela; chr5	57571947	57572081;chr5	57573153	57573295
chr5	57499603	57539904	cfoshela; chr5	57516602	57516725;chr5	57519956	57520134
chr5	57329664	57369900	cfoshela; chr5	57343804	57343938;chr5	57348125	57348227
chr5	57136210	57196610	cfoshela; chr5	57156775	57156909;chr5	57170770	57170870;chr5	57173314	57173480
chr5	57048931	57089246	cfoshela; chr5	57066962	57067094;chr5	57067449	57067632
chr5	57004112	57044380	cfoshela; chr5	57008483	57008589;chr5	57024785	57024947
chr5	56748094	56788323	cfoshela; chr5	56767499	56767628;chr5	56773270	56773370
chr5	56691057	56731332	cfoshela; chr5	56698500	56698635;chr5	56714906	56715046
chr5	56345602	56406142	cfoshela; chr5	56363821	56364111;chr5	56364830	56364948;chr5	56382481	56382613
chr5	55656438	55696753	cfoshela; chr5	55678853	55678969;chr5	55682216	55682415
chr5	55422871	55544054	cfoshela; chr5	55507121	55507297;chr5	55517433	55517570;chr5	55515111	55515329;chr5	55444255	55444617;chr5	55532776	55532910;chr5	55543230	55543386
chr5	55349988	55390300	cfoshela; chr5	55358513	55358641;chr5	55390048	55390232
chr5	54749147	54809535	cfoshela; chr5	54758929	54759046;chr5	54770075	54770246;chr5	54787948	54788048
chr5	52637488	52758353	cfoshela; chr5	52729528	52729666;chr5	52738334	52738500;chr5	52692498	52692625;chr5	52694309	52694503;chr5	52750510	52750610;chr5	52756283	52756423
chr5	44769215	44849936	cfoshela; chr5	44805543	44805667;chr5	44825374	44825509;chr5	44806653	44806832;chr5	44827904	44828187
chr5	44547880	44608530	cfoshela; chr5	44574628	44574903;chr5	44582246	44582436;chr5	44601849	44602034
chr5	43340323	43400741	cfoshela; chr5	43350631	43350752;chr5	43351285	43351470;chr5	43372259	43372371
chr5	42986199	43046705	cfoshela; chr5	43021406	43021549;chr5	43029143	43029300;chr5	42986572	42986778
chr5	40700750	40741041	cfoshela; chr5	40703180	40703290;chr5	40725429	40725610
chr5	40580160	40620451	cfoshela; chr5	40588149	40588340;chr5	40606459	40606559
chr5	40403686	40484298	cfoshela; chr5	40417939	40418072;chr5	40421590	40421776;chr5	40437845	40438018;chr5	40473577	40473697
chr5	40178487	40218863	cfoshela; chr5	40207938	40208097;chr5	40208657	40208874
chr5	39740267	39820955	cfoshela; chr5	39748862	39748962;chr5	39752404	39752635;chr5	39749438	39749674;chr5	39791869	39791990
chr5	39596117	39716911	cfoshela; chr5	39642154	39642306;chr5	39660538	39660652;chr5	39674790	39674940;chr5	39675788	39675921;chr5	39686460	39686560;chr5	39684759	39684904
chr5	39530938	39571469	cfoshela; chr5	39549215	39549423;chr5	39553693	39554016
chr5	39404814	39465352	cfoshela; chr5	39446942	39447159;chr5	39464661	39464770;chr5	39435491	39435703
chr5	39107409	39228393	cfoshela; chr5	39113050	39113150;chr5	39136715	39136949;chr5	39116135	39116245;chr5	39128420	39128603;chr5	39138290	39138479;chr5	39174823	39174991
chr5	38902844	38943446	cfoshela; chr5	38907977	38908377;chr5	38910936	38911138
chr5	38743790	38784093	cfoshela; chr5	38755910	38756021;chr5	38775308	38775500
chr5	38571987	38733192	cfoshela; chr5	38634907	38635062;chr5	38644204	38644342;chr5	38637718	38637901;chr5	38643437	38643560;chr5	38670925	38671092;chr5	38585878	38586000;chr5	38686888	38687038;chr5	38708333	38708500
chr5	37675399	37776147	cfoshela; chr5	37732645	37732754;chr5	37753801	37753956;chr5	37758891	37759003;chr5	37774085	37774245;chr5	37704465	37704677
chr5	36420898	36461179	cfoshela; chr5	36454140	36454297;chr5	36458915	36459039
chr5	36378535	36418803	cfoshela; chr5	36402874	36403026;chr5	36409441	36409557
chr5	35882024	35942517	cfoshela; chr5	35920057	35920225;chr5	35938201	35938360;chr5	35893730	35893896
chr5	35785146	35825453	cfoshela; chr5	35807358	35807498;chr5	35809976	35810143
chr5	34620635	34660955	cfoshela; chr5	34634183	34634393;chr5	34645237	34645347
chr5	33370552	33410836	cfoshela; chr5	33379650	33379811;chr5	33406091	33406214
chr5	33271331	33311823	cfoshela; chr5	33293953	33294253;chr5	33308221	33308413
chr5	32707967	32889492	cfoshela; chr5	32796023	32796261;chr5	32804000	32804294;chr5	32846707	32846889;chr5	32821962	32822075;chr5	32830164	32830264;chr5	32841956	32842093;chr5	32850589	32850716;chr5	32715139	32715297;chr5	32845778	32845954
chr5	32041592	32102120	cfoshela; chr5	32064030	32064171;chr5	32080857	32081071;chr5	32095730	32095903
chr5	30104967	30145338	cfoshela; chr5	30135758	30135898;chr5	30138959	30139190
chr5	29221093	29302041	cfoshela; chr5	29276381	29276552;chr5	29283663	29283822;chr5	29297291	29297691;chr5	29298625	29298843
chr5	28428463	28468823	cfoshela; chr5	28444165	28444397;chr5	28457156	28457284
chr5	27737386	27798040	cfoshela; chr5	27738398	27738798;chr5	27742807	27742941;chr5	27744573	27744693
chr5	26572681	26612981	cfoshela; chr5	26588991	26589189;chr5	26608520	26608622
chr5	24819701	24880171	cfoshela; chr5	24824758	24824962;chr5	24825604	24825745;chr5	24868009	24868134
chr5	24244840	24285150	cfoshela; chr5	24268034	24268234;chr5	24281828	24281938
chr5	21808268	21848489	cfoshela; chr5	21810884	21810986;chr5	21828755	21828874
chr5	21659049	21739670	cfoshela; chr5	21716169	21716343;chr5	21720974	21721129;chr5	21685948	21686102;chr5	21721504	21721642
chr5	17712500	17752778	cfoshela; chr5	17712814	17712918;chr5	17727885	17728059
chr5	17296468	17498466	cfoshela; chr5	17355333	17355520;chr5	17361561	17361685;chr5	17359034	17359382;chr5	17393812	17394090;chr5	17379088	17379270;chr5	17431511	17431687;chr5	17396887	17397026;chr5	17428691	17428871;chr5	17302453	17302663;chr5	17459748	17459922
chr5	17149012	17189371	cfoshela; chr5	17171894	17172040;chr5	17181055	17181268
chr5	16907109	16987614	cfoshela; chr5	16941940	16942075;chr5	16947719	16947825;chr5	16969776	16969894;chr5	16924913	16925059
chr5	15059003	15099366	cfoshela; chr5	15061696	15061868;chr5	15062573	15062764
chr5	14909585	14970012	cfoshela; chr5	14955009	14955125;chr5	14968159	14968300;chr5	14961426	14961596
chr5	14284741	14325185	cfoshela; chr5	14318704	14318961;chr5	14321429	14321616
chr5	14194451	14254800	cfoshela; chr5	14238859	14238979;chr5	14239401	14239501;chr5	14209806	14209935
chr5	13377862	13418201	cfoshela; chr5	13404046	13404200;chr5	13412543	13412728
chr5	10516254	10617390	cfoshela; chr5	10604467	10604677;chr5	10609402	10609752;chr5	10532290	10532491;chr5	10540763	10540925;chr5	10560693	10560906
chr5	6444942	6505459	cfoshela; chr5	6453268	6453373;chr5	6472448	6472754;chr5	6490143	6490249
chr5	5328158	5408747	cfoshela; chr5	5388840	5388977;chr5	5393552	5393737;chr5	5404610	5404748;chr5	5341522	5341651
chr4	189266821	189327231	cfoshela; chr4	189267652	189267816;chr4	189269735	189269835;chr4	189285687	189285833
chr4	186973029	187013271	cfoshela; chr4	186997418	186997542;chr4	187005720	187005838
chr4	177902187	177942467	cfoshela; chr4	177927771	177927923;chr4	177936811	177936939
chr4	175383261	175423512	cfoshela; chr4	175414135	175414253;chr4	175417931	175418064
chr4	174359858	174440382	cfoshela; chr4	174369679	174369825;chr4	174375485	174375639;chr4	174376570	174376670;chr4	174410170	174410294
chr4	170466209	170566845	cfoshela; chr4	170493158	170493261;chr4	170503202	170503302;chr4	170521173	170521321;chr4	170541561	170541682;chr4	170509680	170509844
chr4	169629783	169790993	cfoshela; chr4	169745509	169745642;chr4	169758958	169759206;chr4	169719791	169719979;chr4	169762403	169762580;chr4	169698840	169698952;chr4	169770345	169770451;chr4	169639076	169639176;chr4	169645270	169645416
chr4	167090650	167130976	cfoshela; chr4	167111469	167111623;chr4	167112616	167112788
chr4	153465037	153505320	cfoshela; chr4	153466500	153466637;chr4	153484685	153484831
chr4	153368414	153408720	cfoshela; chr4	153400595	153400712;chr4	153405801	153405990
chr4	152655688	152716354	cfoshela; chr4	152681524	152681683;chr4	152696293	152696400;chr4	152682029	152682429
chr4	150890298	150930661	cfoshela; chr4	150906375	150906531;chr4	150921918	150922125
chr4	143221004	143281622	cfoshela; chr4	143231904	143232090;chr4	143232358	143232524;chr4	143236608	143236874
chr4	142806389	142846745	cfoshela; chr4	142819630	142819810;chr4	142827057	142827233
chr4	140715391	140755706	cfoshela; chr4	140740688	140740877;chr4	140750401	140750527
chr4	129737511	129777742	cfoshela; chr4	129742055	129742167;chr4	129746933	129747052
chr4	129638670	129678966	cfoshela; chr4	129658382	129658563;chr4	129669796	129669911
chr4	129506667	129546931	cfoshela; chr4	129526793	129526893;chr4	129527745	129527909
chr4	129437900	129478272	cfoshela; chr4	129463044	129463175;chr4	129463685	129463926
chr4	126076285	126116579	cfoshela; chr4	126082037	126082187;chr4	126083863	126084007
chr4	125746235	125786504	cfoshela; chr4	125772470	125772620;chr4	125780766	125780885
chr4	125313341	125353604	cfoshela; chr4	125318694	125318829;chr4	125344642	125344770
chr4	123960230	124060890	cfoshela; chr4	124014985	124015111;chr4	124031073	124031181;chr4	124039140	124039275;chr4	123960733	123960861;chr4	123972198	123972361
chr4	120325907	120366292	cfoshela; chr4	120349782	120349979;chr4	120353707	120353895
chr4	120216967	120257270	cfoshela; chr4	120243962	120244110;chr4	120253977	120254132
chr4	115382884	115423153	cfoshela; chr4	115403979	115404124;chr4	115413020	115413144
chr4	114589926	114630263	cfoshela; chr4	114608299	114608467;chr4	114609037	114609206
chr4	113072491	113112723	cfoshela; chr4	113099873	113099999;chr4	113100912	113101018
chr4	111654462	111694838	cfoshela; chr4	111674663	111674861;chr4	111681919	111682097
chr4	110064278	110104612	cfoshela; chr4	110082569	110082783;chr4	110100215	110100335
chr4	100840596	100880951	cfoshela; chr4	100851289	100851402;chr4	100863866	100864108
chr4	95516545	95596966	cfoshela; chr4	95552539	95552639;chr4	95560283	95560404;chr4	95586767	95586867;chr4	95587987	95588087
chr4	94515067	94555309	cfoshela; chr4	94524558	94524694;chr4	94525253	94525359
chr4	92938217	92978451	cfoshela; chr4	92966555	92966667;chr4	92977786	92977908
chr4	92084285	92124576	cfoshela; chr4	92091240	92091424;chr4	92098520	92098627
chr4	90653083	90693499	cfoshela; chr4	90679695	90679930;chr4	90690216	90690397
chr4	89747961	89788297	cfoshela; chr4	89752468	89752672;chr4	89763442	89763574
chr4	89280470	89341010	cfoshela; chr4	89283827	89283986;chr4	89285225	89285403;chr4	89302899	89303102
chr4	88780225	88820480	cfoshela; chr4	88797841	88797956;chr4	88799593	88799733
chr4	88044114	88104665	cfoshela; chr4	88062710	88062956;chr4	88066799	88066972;chr4	88082478	88082610
chr4	87325026	87365333	cfoshela; chr4	87359396	87359544;chr4	87360411	87360570
chr4	87079111	87119468	cfoshela; chr4	87092824	87092931;chr4	87093794	87094044
chr4	84666757	84727259	cfoshela; chr4	84676340	84676468;chr4	84688769	84688919;chr4	84701603	84701827
chr4	84392584	84432829	cfoshela; chr4	84397219	84397338;chr4	84407705	84407831
chr4	79645265	79705705	cfoshela; chr4	79685552	79685707;chr4	79700881	79701018;chr4	79692624	79692772
chr4	77828932	77869172	cfoshela; chr4	77843368	77843508;chr4	77844358	77844458
chr4	75146938	75207398	cfoshela; chr4	75193723	75193927;chr4	75198867	75198987;chr4	75201713	75201849
chr4	74758341	74798661	cfoshela; chr4	74789275	74789385;chr4	74792542	74792752
chr4	71405457	71445676	cfoshela; chr4	71419191	71419292;chr4	71422234	71422352
chr4	67119864	67160172	cfoshela; chr4	67121380	67121499;chr4	67123430	67123619
chr4	56293854	56334150	cfoshela; chr4	56294904	56295100;chr4	56315854	56315954
chr4	55907782	55948125	cfoshela; chr4	55919646	55919855;chr4	55940210	55940344
chr4	47767508	47828041	cfoshela; chr4	47767941	47768088;chr4	47776994	47777128;chr4	47790751	47791003
chr4	41375588	41456229	cfoshela; chr4	41398873	41399035;chr4	41406723	41406892;chr4	41409230	41409440;chr4	41425429	41425529
chr4	41187019	41227381	cfoshela; chr4	41201984	41202084;chr4	41204259	41204521
chr4	40010100	40070702	cfoshela; chr4	40013640	40013820;chr4	40030783	40031067;chr4	40060300	40060438
chr4	39911511	39951815	cfoshela; chr4	39933263	39933379;chr4	39933750	39933938
chr4	39269606	39309896	cfoshela; chr4	39291134	39291273;chr4	39292893	39293044
chr4	35923911	35964199	cfoshela; chr4	35951422	35951548;chr4	35960621	35960783
chr4	30507634	30588396	cfoshela; chr4	30559415	30559577;chr4	30561524	30561679;chr4	30563580	30563880;chr4	30573756	30573901
chr4	23792860	23833183	cfoshela; chr4	23807197	23807305;chr4	23830096	23830311
chr4	23703776	23744035	cfoshela; chr4	23716580	23716739;chr4	23739153	23739253
chr4	23472540	23512769	cfoshela; chr4	23488526	23488628;chr4	23499206	23499333
chr4	23378473	23418683	cfoshela; chr4	23399392	23399496;chr4	23400623	23400729
chr4	22976629	23016918	cfoshela; chr4	22984034	22984207;chr4	22993706	22993822
chr4	19789002	19829230	cfoshela; chr4	19804870	19804973;chr4	19806232	19806357
chr4	15466113	15546697	cfoshela; chr4	15504743	15504907;chr4	15524460	15524576;chr4	15516909	15517043;chr4	15532137	15532307
chr4	15280618	15341056	cfoshela; chr4	15288486	15288650;chr4	15301306	15301406;chr4	15334278	15334452
chr4	13475424	13535911	cfoshela; chr4	13518163	13518376;chr4	13531798	13531904;chr4	13502855	13503023
chr4	13249585	13289851	cfoshela; chr4	13251072	13251213;chr4	13264598	13264723
chr4	11111590	11171955	cfoshela; chr4	11154454	11154572;chr4	11159691	11159791;chr4	11116265	11116412
chr3	196717362	196757792	cfoshela; chr3	196747677	196747909;chr3	196754342	196754540
chr3	195682167	195722396	cfoshela; chr3	195691029	195691158;chr3	195696299	195696399
chr3	194073467	194113687	cfoshela; chr3	194080354	194080455;chr3	194093584	194093703
chr3	193380098	193480971	cfoshela; chr3	193445215	193445335;chr3	193447683	193448069;chr3	193407746	193407879;chr3	193460321	193460451;chr3	193459322	193459426
chr3	192528542	192609184	cfoshela; chr3	192530977	192531158;chr3	192538459	192538607;chr3	192557561	192557729;chr3	192577392	192577537
chr3	191562625	191602963	cfoshela; chr3	191579146	191579318;chr3	191586925	191587091
chr3	191238129	191359300	cfoshela; chr3	191238692	191238824;chr3	191264764	191264980;chr3	191254781	191255005;chr3	191277576	191277703;chr3	191317134	191317434;chr3	191331939	191332111
chr3	191144570	191225177	cfoshela; chr3	191186557	191186763;chr3	191204262	191204426;chr3	191218294	191218408;chr3	191212897	191213020
chr3	191079014	191139735	cfoshela; chr3	191115405	191115560;chr3	191128817	191128983;chr3	191138116	191138516
chr3	190492187	190552852	cfoshela; chr3	190505039	190505439;chr3	190516864	190517011;chr3	190525263	190525381
chr3	190438947	190479168	cfoshela; chr3	190468442	190468544;chr3	190477397	190477516
chr3	190132711	190173020	cfoshela; chr3	190149205	190149336;chr3	190151473	190151651
chr3	190055461	190095708	cfoshela; chr3	190081661	190081784;chr3	190082593	190082717
chr3	189212480	189273121	cfoshela; chr3	189247401	189247553;chr3	189261722	189262009;chr3	189259870	189260072
chr3	189063415	189204890	cfoshela; chr3	189144127	189144372;chr3	189155293	189155469;chr3	189187039	189187202;chr3	189155720	189156120;chr3	189114225	189114434;chr3	189168713	189168820;chr3	189169440	189169615
chr3	188828383	188868789	cfoshela; chr3	188830330	188830510;chr3	188841073	188841299
chr3	188578719	188619117	cfoshela; chr3	188585979	188586219;chr3	188604275	188604433
chr3	187924541	187964920	cfoshela; chr3	187953492	187953667;chr3	187961016	187961220
chr3	187755563	187795804	cfoshela; chr3	187789259	187789363;chr3	187790522	187790659
chr3	186732768	186773041	cfoshela; chr3	186738015	186738133;chr3	186749774	186749929
chr3	186536164	186576609	cfoshela; chr3	186536410	186536589;chr3	186542850	186543116
chr3	178771021	178831434	cfoshela; chr3	178790536	178790681;chr3	178803064	178803198;chr3	178796474	178796608
chr3	178607817	178668299	cfoshela; chr3	178621305	178621450;chr3	178641353	178641465;chr3	178643961	178644186
chr3	178540827	178581177	cfoshela; chr3	178546199	178546433;chr3	178558068	178558184
chr3	176531501	176571742	cfoshela; chr3	176539292	176539421;chr3	176547567	176547679
chr3	176148845	176209263	cfoshela; chr3	176150047	176150186;chr3	176155993	176156170;chr3	176151671	176151773
chr3	173813227	173853490	cfoshela; chr3	173823547	173823666;chr3	173850566	173850710
chr3	173644269	173785477	cfoshela; chr3	173741857	173742033;chr3	173746663	173746828;chr3	173751150	173751315;chr3	173763388	173763493;chr3	173763775	173763983;chr3	173760665	173760876;chr3	173667780	173667958
chr3	173478911	173519266	cfoshela; chr3	173506197	173506297;chr3	173507626	173507881
chr3	173267653	173388529	cfoshela; chr3	173330497	173330647;chr3	173341085	173341262;chr3	173297712	173297855;chr3	173339534	173339635;chr3	173338205	173338326;chr3	173380416	173380600
chr3	172964098	173024475	cfoshela; chr3	173009566	173009708;chr3	173012221	173012332;chr3	172992300	172992424
chr3	172612634	172652845	cfoshela; chr3	172646462	172646562;chr3	172647948	172648059
chr3	172343986	172404368	cfoshela; chr3	172391193	172391326;chr3	172392844	172392961;chr3	172357363	172357495
chr3	171959663	172020160	cfoshela; chr3	172010156	172010276;chr3	172010502	172010695;chr3	172012012	172012196
chr3	171912431	171952843	cfoshela; chr3	171945937	171946092;chr3	171952105	171952362
chr3	171517793	171578239	cfoshela; chr3	171530899	171531073;chr3	171535455	171535600;chr3	171547400	171547527
chr3	168471097	168511356	cfoshela; chr3	168504684	168504813;chr3	168505898	168506028
chr3	162515019	162575517	cfoshela; chr3	162515637	162515743;chr3	162516879	162517060;chr3	162550467	162550678
chr3	161783333	161904312	cfoshela; chr3	161877492	161877655;chr3	161899468	161899595;chr3	161898573	161898703;chr3	161896477	161896654;chr3	161842301	161842414;chr3	161867967	161868236
chr3	161047757	161088032	cfoshela; chr3	161055324	161055499;chr3	161072988	161073088
chr3	160937590	161038578	cfoshela; chr3	160965807	160966000;chr3	160987754	160987914;chr3	161005708	161005850;chr3	161030175	161030408;chr3	161024774	161025034
chr3	159892288	159952950	cfoshela; chr3	159919094	159919236;chr3	159923659	159923943;chr3	159925981	159926217
chr3	157926882	158027753	cfoshela; chr3	157982188	157982402;chr3	157988780	157988893;chr3	158019537	158019725;chr3	157984751	157984955;chr3	158026005	158026157
chr3	154284726	154345249	cfoshela; chr3	154331123	154331251;chr3	154339243	154339481;chr3	154341399	154341556
chr3	153559822	153620254	cfoshela; chr3	153601556	153601707;chr3	153607010	153607167;chr3	153566860	153566984
chr3	153428056	153549065	cfoshela; chr3	153507721	153507857;chr3	153529458	153529594;chr3	153459035	153459234;chr3	153473545	153473715;chr3	153467210	153467416;chr3	153531656	153531818
chr3	153293650	153334084	cfoshela; chr3	153320113	153320245;chr3	153321668	153321970
chr3	153208142	153268757	cfoshela; chr3	153220059	153220275;chr3	153226488	153226690;chr3	153248102	153248299
chr3	153162310	153202667	cfoshela; chr3	153174664	153174781;chr3	153176796	153177036
chr3	152965584	153106809	cfoshela; chr3	153056738	153056901;chr3	153065253	153065491;chr3	152967097	152967224;chr3	152988294	152988480;chr3	152995865	152996060;chr3	153037703	153037855;chr3	152994219	152994383
chr3	152389071	152449493	cfoshela; chr3	152419716	152419894;chr3	152426791	152426935;chr3	152437345	152437445
chr3	151518797	151740750	cfoshela; chr3	151520472	151520643;chr3	151534102	151534270;chr3	151545703	151545958;chr3	151569328	151569456;chr3	151549111	151549287;chr3	151570593	151570741;chr3	151572407	151572658;chr3	151591841	151591941;chr3	151648333	151648536;chr3	151698575	151698766;chr3	151670224	151670386
chr3	150746917	150787276	cfoshela; chr3	150776787	150776928;chr3	150782405	150782623
chr3	150356858	150619352	cfoshela; chr3	150582629	150582757;chr3	150591190	150591378;chr3	150588541	150588734;chr3	150585616	150585852;chr3	150540524	150540709;chr3	150587550	150587749;chr3	150589268	150589542;chr3	150602146	150602395;chr3	150448019	150448142;chr3	150448774	150448968;chr3	150416749	150416891;chr3	150425818	150425982;chr3	150380602	150380821
chr3	150121054	150161392	cfoshela; chr3	150125151	150125294;chr3	150144097	150144292
chr3	147333427	147393979	cfoshela; chr3	147364208	147364371;chr3	147367014	147367302;chr3	147385288	147385389
chr3	144129846	144170096	cfoshela; chr3	144149823	144149955;chr3	144160435	144160553
chr3	144067811	144108072	cfoshela; chr3	144088496	144088648;chr3	144097914	144098023
chr3	143140610	143180992	cfoshela; chr3	143141754	143141944;chr3	143161403	143161595
chr3	140732138	140792586	cfoshela; chr3	140735820	140736044;chr3	140736160	140736276;chr3	140738975	140739083
chr3	140490160	140590944	cfoshela; chr3	140501035	140501169;chr3	140503838	140504047;chr3	140511513	140511632;chr3	140519374	140519474;chr3	140514491	140514713
chr3	140089157	140129497	cfoshela; chr3	140116667	140116855;chr3	140123450	140123602
chr3	135260313	135320740	cfoshela; chr3	135280174	135280336;chr3	135296258	135296416;chr3	135295639	135295746
chr3	130832369	130872630	cfoshela; chr3	130853486	130853608;chr3	130864608	130864747
chr3	126240481	126341311	cfoshela; chr3	126281345	126281509;chr3	126312234	126312401;chr3	126327397	126327659;chr3	126258831	126258956;chr3	126331209	126331321
chr3	126004428	126044833	cfoshela; chr3	126014381	126014651;chr3	126039355	126039490
chr3	124770654	124810924	cfoshela; chr3	124803994	124804118;chr3	124806862	124807008
chr3	122496103	122536385	cfoshela; chr3	122497098	122497280;chr3	122497621	122497721
chr3	121874324	121914612	cfoshela; chr3	121880171	121880335;chr3	121895084	121895208
chr3	121333103	121373500	cfoshela; chr3	121347085	121347326;chr3	121361643	121361799
chr3	119732002	119772268	cfoshela; chr3	119733521	119733621;chr3	119750114	119750280
chr3	116980347	117101180	cfoshela; chr3	116992368	116992584;chr3	116994231	116994347;chr3	117002091	117002276;chr3	117006375	117006475;chr3	117021456	117021556;chr3	117016384	117016500
chr3	116441259	116501754	cfoshela; chr3	116441392	116441603;chr3	116447091	116447275;chr3	116453200	116453300
chr3	115724497	115764832	cfoshela; chr3	115753631	115753800;chr3	115759418	115759584
chr3	115649035	115709445	cfoshela; chr3	115698629	115698755;chr3	115700386	115700548;chr3	115706932	115707054
chr3	113090481	113151110	cfoshela; chr3	113104651	113104782;chr3	113106347	113106660;chr3	113124980	113125165
chr3	112860894	113021983	cfoshela; chr3	113003985	113004085;chr3	113004792	113004917;chr3	113010124	113010256;chr3	113012560	113012717;chr3	112936970	112937070;chr3	112940945	112941082;chr3	112970126	112970269;chr3	112878210	112878405
chr3	112770550	112810912	cfoshela; chr3	112783716	112783914;chr3	112786878	112787042
chr3	111190542	111230779	cfoshela; chr3	111219449	111219557;chr3	111229041	111229170
chr3	110811730	110851987	cfoshela; chr3	110843708	110843815;chr3	110845256	110845406
chr3	107608042	107648428	cfoshela; chr3	107627653	107627801;chr3	107630215	107630453
chr3	106981027	107061559	cfoshela; chr3	107008031	107008200;chr3	107013803	107013903;chr3	107025103	107025264;chr3	107037376	107037478
chr3	104344743	104385107	cfoshela; chr3	104370945	104371149;chr3	104382823	104382983
chr3	103680464	103761200	cfoshela; chr3	103712307	103712598;chr3	103732469	103732572;chr3	103714437	103714551;chr3	103685211	103685439
chr3	103247190	103307566	cfoshela; chr3	103255048	103255158;chr3	103262516	103262625;chr3	103291600	103291757
chr3	101819649	101859895	cfoshela; chr3	101832917	101833038;chr3	101852888	101853013
chr3	101077876	101138295	cfoshela; chr3	101097533	101097683;chr3	101105529	101105655;chr3	101111790	101111933
chr3	97434893	97475126	cfoshela; chr3	97438214	97438330;chr3	97468483	97468600
chr3	95330254	95390695	cfoshela; chr3	95360634	95360780;chr3	95364269	95364434;chr3	95387364	95387494
chr3	87184954	87225233	cfoshela; chr3	87201985	87202085;chr3	87208907	87209086
chr3	87068292	87148924	cfoshela; chr3	87125683	87125840;chr3	87127510	87127705;chr3	87083305	87083441;chr3	87092511	87092655
chr3	81850258	81910662	cfoshela; chr3	81875349	81875485;chr3	81876344	81876450;chr3	81892837	81892999
chr3	78605518	78645789	cfoshela; chr3	78635166	78635269;chr3	78638794	78638962
chr3	71795816	71836065	cfoshela; chr3	71812570	71812696;chr3	71820064	71820187
chr3	69881785	69921998	cfoshela; chr3	69902101	69902212;chr3	69919430	69919532
chr3	65892021	65932265	cfoshela; chr3	65924619	65924721;chr3	65925066	65925208
chr3	62555295	62595517	cfoshela; chr3	62562356	62562472;chr3	62565175	62565281
chr3	57883084	58024385	cfoshela; chr3	57935662	57935847;chr3	57938564	57938705;chr3	57950036	57950196;chr3	57960271	57960419;chr3	57966536	57966773;chr3	58010087	58010268;chr3	58013206	58013455
chr3	57742619	57782915	cfoshela; chr3	57764525	57764658;chr3	57766563	57766726
chr3	56116609	56156944	cfoshela; chr3	56134506	56134648;chr3	56141370	56141563
chr3	55323498	55383836	cfoshela; chr3	55371390	55371490;chr3	55373652	55373777;chr3	55339586	55339699
chr3	55161091	55241856	cfoshela; chr3	55176807	55176953;chr3	55201315	55201477;chr3	55178790	55179122;chr3	55198608	55198733
chr3	54270976	54391922	cfoshela; chr3	54363207	54363382;chr3	54365479	54365579;chr3	54288150	54288291;chr3	54292699	54292806;chr3	54329650	54329875;chr3	54367407	54367605
chr3	53910763	53951355	cfoshela; chr3	53949673	53950073;chr3	53950354	53950546
chr3	47994825	48055243	cfoshela; chr3	48000741	48000843;chr3	48006522	48006669;chr3	48029938	48030107
chr3	46109950	46150290	cfoshela; chr3	46127245	46127467;chr3	46130948	46131066
chr3	45025392	45065633	cfoshela; chr3	45057221	45057358;chr3	45060325	45060429
chr3	43739819	43800345	cfoshela; chr3	43770421	43770528;chr3	43787271	43787446;chr3	43753125	43753369
chr3	39131512	39171792	cfoshela; chr3	39163603	39163760;chr3	39167527	39167650
chr3	37198769	37279467	cfoshela; chr3	37199959	37200114;chr3	37214332	37214539;chr3	37229618	37229778;chr3	37238021	37238197
chr3	36786202	36826426	cfoshela; chr3	36790663	36790787;chr3	36813534	36813634
chr3	36660891	36741636	cfoshela; chr3	36695979	36696177;chr3	36724172	36724385;chr3	36730997	36731101;chr3	36665156	36665386
chr3	36360384	36400905	cfoshela; chr3	36379495	36379628;chr3	36388913	36389301
chr3	33995267	34035712	cfoshela; chr3	34025805	34026037;chr3	34028622	34028835
chr3	31968668	32008985	cfoshela; chr3	31977708	31977884;chr3	31985504	31985645
chr3	31056020	31096250	cfoshela; chr3	31083673	31083773;chr3	31093818	31093948
chr3	30565680	30686629	cfoshela; chr3	30612744	30612876;chr3	30613884	30614042;chr3	30628516	30628626;chr3	30642406	30642588;chr3	30676008	30676221;chr3	30643376	30643530
chr3	29291333	29331649	cfoshela; chr3	29299210	29299422;chr3	29307904	29308008
chr3	29078695	29119041	cfoshela; chr3	29081951	29082149;chr3	29083646	29083794
chr3	27172560	27212898	cfoshela; chr3	27210850	27211016;chr3	27211595	27211767
chr3	24706491	24746835	cfoshela; chr3	24721134	24721342;chr3	24742150	24742286
chr3	24249801	24310390	cfoshela; chr3	24251785	24251898;chr3	24254776	24255092;chr3	24258785	24258945
chr3	24133002	24193411	cfoshela; chr3	24135818	24135972;chr3	24162554	24162679;chr3	24153511	24153641
chr3	16073307	16174046	cfoshela; chr3	16076915	16077105;chr3	16084764	16084868;chr3	16085690	16085879;chr3	16106740	16106896;chr3	16118170	16118270
chr3	15620792	15661097	cfoshela; chr3	15647651	15647798;chr3	15652655	15652813
chr3	14139508	14260385	cfoshela; chr3	14245431	14245531;chr3	14250954	14251141;chr3	14251701	14251858;chr3	14187479	14187644;chr3	14160457	14160593;chr3	14142404	14142536
chr3	13525183	13565439	cfoshela; chr3	13554503	13554659;chr3	13559931	13560031
chr3	12342382	12382728	cfoshela; chr3	12361847	12362005;chr3	12370423	12370611
chr3	12182909	12263528	cfoshela; chr3	12239375	12239508;chr3	12252352	12252483;chr3	12209986	12210207;chr3	12210842	12210976
chr3	5008502	5049020	cfoshela; chr3	5033326	5033521;chr3	5039997	5040320
chr3	4499102	4599836	cfoshela; chr3	4578484	4578597;chr3	4579280	4579464;chr3	4592186	4592343;chr3	4548209	4548371;chr3	4588769	4588887
chr22	39220845	39261237	cfoshela; chr22	39224511	39224777;chr22	39225229	39225355
chr22	37684584	37724809	cfoshela; chr22	37708243	37708343;chr22	37711035	37711160
chr22	37409902	37450149	cfoshela; chr22	37431491	37431618;chr22	37433445	37433565
chr22	31409642	31490284	cfoshela; chr22	31419236	31419388;chr22	31425830	31425947;chr22	31421602	31421865;chr22	31426354	31426464
chr22	31298055	31358674	cfoshela; chr22	31316638	31316916;chr22	31317794	31317954;chr22	31328981	31329162
chr22	29937185	29977415	cfoshela; chr22	29967363	29967490;chr22	29969438	29969541
chr22	29529494	29610049	cfoshela; chr22	29556186	29556312;chr22	29556941	29557096;chr22	29566813	29566944;chr22	29567451	29567594
chr22	28938604	28978869	cfoshela; chr22	28950202	28950309;chr22	28954716	28954874
chr22	28543158	28583454	cfoshela; chr22	28547377	28547541;chr22	28568746	28568878
chr22	27252138	27292444	cfoshela; chr22	27286073	27286219;chr22	27286489	27286649
chr22	26562571	26602987	cfoshela; chr22	26592151	26592451;chr22	26592811	26592927
chr22	23691504	23731766	cfoshela; chr22	23717988	23718121;chr22	23722519	23722648
chr21	43806479	43846814	cfoshela; chr21	43836054	43836262;chr21	43841487	43841614
chr21	39186327	39226629	cfoshela; chr21	39204628	39204791;chr21	39205427	39205566
chr21	39040276	39141115	cfoshela; chr21	39067179	39067392;chr21	39081402	39081558;chr21	39091396	39091615;chr21	39133509	39133660;chr21	39113795	39113895
chr21	37123178	37163450	cfoshela; chr21	37141460	37141606;chr21	37155202	37155328
chr21	36493595	36574152	cfoshela; chr21	36496444	36496588;chr21	36497837	36497943;chr21	36504356	36504543;chr21	36529428	36529548
chr21	35456052	35556737	cfoshela; chr21	35511935	35512098;chr21	35520623	35520735;chr21	35484711	35484823;chr21	35526834	35526994;chr21	35551706	35551844
chr21	35415405	35455773	cfoshela; chr21	35422145	35422269;chr21	35431096	35431340
chr21	35273145	35313430	cfoshela; chr21	35277387	35277487;chr21	35308518	35308703
chr21	33966174	34006562	cfoshela; chr21	33977517	33977771;chr21	33980207	33980341
chr21	32777199	32837709	cfoshela; chr21	32789723	32789887;chr21	32810991	32811193;chr21	32815250	32815394
chr21	29376961	29598958	cfoshela; chr21	29526151	29526369;chr21	29556189	29556329;chr21	29552953	29553092;chr21	29457006	29457266;chr21	29463190	29463339;chr21	29476517	29476659;chr21	29482246	29482423;chr21	29409000	29409223;chr21	29385312	29385518;chr21	29490670	29490822;chr21	29512062	29512253
chr21	28490045	28550676	cfoshela; chr21	28502095	28502295;chr21	28509567	28509742;chr21	28524059	28524315
chr21	18784206	18824612	cfoshela; chr21	18787681	18787908;chr21	18823587	18823766
chr21	17742599	17843371	cfoshela; chr21	17795757	17795875;chr21	17821428	17821588;chr21	17783891	17784013;chr21	17831566	17831836;chr21	17745669	17745771
chr21	16437809	16498328	cfoshela; chr21	16487228	16487357;chr21	16488225	16488459;chr21	16463376	16463532
chr21	15483460	15543920	cfoshela; chr21	15504511	15504663;chr21	15518571	15518763;chr21	15516236	15516352
chr20	56335533	56376066	cfoshela; chr20	56350555	56350953;chr20	56358147	56358282
chr20	55035320	55095994	cfoshela; chr20	55049297	55049691;chr20	55068922	55069088;chr20	55084934	55085048
chr20	54973603	55013869	cfoshela; chr20	54993857	54994006;chr20	54996462	54996579
chr20	54788215	54828577	cfoshela; chr20	54796164	54796279;chr20	54796797	54797044
chr20	52140658	52241775	cfoshela; chr20	52172317	52172481;chr20	52173435	52173794;chr20	52182535	52182773;chr20	52226658	52226758;chr20	52199082	52199338
chr20	51641854	51682183	cfoshela; chr20	51656432	51656542;chr20	51661552	51661771
chr20	47693979	47895343	cfoshela; chr20	47724729	47724908;chr20	47750606	47750734;chr20	47726766	47726889;chr20	47728444	47728568;chr20	47767766	47767911;chr20	47749353	47749511;chr20	47746733	47746848;chr20	47822282	47822389;chr20	47825369	47825502;chr20	47826377	47826529
chr20	46853029	46893404	cfoshela; chr20	46881774	46881892;chr20	46891837	46892094
chr20	45493578	45534056	cfoshela; chr20	45515376	45515684;chr20	45526617	45526787
chr20	45386558	45426997	cfoshela; chr20	45393589	45393792;chr20	45396338	45396574
chr20	43912470	43972999	cfoshela; chr20	43943103	43943269;chr20	43967805	43967996;chr20	43922912	43923084
chr20	43385604	43425927	cfoshela; chr20	43398819	43398982;chr20	43419481	43419641
chr20	43091211	43192056	cfoshela; chr20	43098361	43098461;chr20	43103806	43103953;chr20	43133430	43133617;chr20	43123415	43123607;chr20	43150371	43150590
chr20	42714339	42815126	cfoshela; chr20	42783213	42783387;chr20	42792606	42792770;chr20	42791041	42791172;chr20	42755086	42755268;chr20	42733044	42733180
chr20	42585554	42625855	cfoshela; chr20	42595149	42595282;chr20	42615042	42615210
chr20	42460346	42500719	cfoshela; chr20	42460508	42460711;chr20	42481407	42481577
chr20	41989632	42050027	cfoshela; chr20	42001511	42001701;chr20	42017637	42017742;chr20	42037475	42037575
chr20	38531952	38632613	cfoshela; chr20	38624191	38624318;chr20	38627212	38627363;chr20	38555736	38555883;chr20	38568663	38568781;chr20	38559995	38560113
chr20	36123224	36203734	cfoshela; chr20	36156266	36156376;chr20	36171786	36171901;chr20	36189072	36189220;chr20	36179542	36179679
chr20	33369794	33410129	cfoshela; chr20	33378576	33378754;chr20	33408974	33409131
chr20	32933789	32994287	cfoshela; chr20	32942829	32943035;chr20	32959162	32959294;chr20	32974221	32974381
chr20	32733438	32773702	cfoshela; chr20	32752990	32753106;chr20	32764994	32765142
chr20	31734187	31774475	cfoshela; chr20	31756073	31756261;chr20	31761050	31761150
chr20	30382446	30422824	cfoshela; chr20	30395026	30395216;chr20	30406671	30406859
chr20	29592561	29653307	cfoshela; chr20	29644837	29645237;chr20	29647211	29647356;chr20	29612387	29612588
chr20	12444001	12484298	cfoshela; chr20	12483176	12483315;chr20	12484135	12484293
chr20	11727776	11788102	cfoshela; chr20	11776613	11776730;chr20	11779078	11779180;chr20	11736138	11736245
chr20	11356793	11397036	cfoshela; chr20	11383741	11383841;chr20	11384264	11384407
chr20	10499786	10600435	cfoshela; chr20	10520738	10520848;chr20	10527593	10527769;chr20	10525616	10525724;chr20	10533363	10533480;chr20	10548215	10548353
chr20	6564082	6644736	cfoshela; chr20	6626819	6626989;chr20	6641099	6641218;chr20	6579770	6579960;chr20	6592513	6592688
chr20	5538030	5658958	cfoshela; chr20	5576728	5576849;chr20	5602915	5603041;chr20	5583350	5583569;chr20	5624751	5624911;chr20	5648734	5648896;chr20	5658189	5658329
chr20	4432322	4492813	cfoshela; chr20	4475517	4475707;chr20	4484236	4484418;chr20	4441677	4441796
chr20	3995980	4056316	cfoshela; chr20	3996386	3996496;chr20	4005466	4005568;chr20	4048227	4048351
chr2	237286972	237327309	cfoshela; chr2	237291666	237291797;chr2	237305565	237305771
chr2	235883803	235944356	cfoshela; chr2	235904533	235904762;chr2	235906604	235906806;chr2	235921156	235921278
chr2	233951789	233992162	cfoshela; chr2	233987031	233987273;chr2	233988700	233988831
chr2	231341580	231381843	cfoshela; chr2	231347672	231347789;chr2	231350776	231350922
chr2	231250429	231290774	cfoshela; chr2	231257855	231258019;chr2	231260662	231260843
chr2	230274020	230334431	cfoshela; chr2	230293409	230293554;chr2	230301500	230301600;chr2	230299017	230299183
chr2	228068623	228108902	cfoshela; chr2	228076558	228076663;chr2	228083227	228083401
chr2	228012646	228053002	cfoshela; chr2	228035353	228035523;chr2	228039333	228039519
chr2	227015446	227055732	cfoshela; chr2	227048633	227048773;chr2	227051424	227051570
chr2	226596617	226697529	cfoshela; chr2	226688145	226688317;chr2	226691634	226691864;chr2	226692077	226692271;chr2	226636689	226636875;chr2	226688800	226688930
chr2	224135899	224176173	cfoshela; chr2	224136526	224136695;chr2	224149991	224150096
chr2	223395265	223455652	cfoshela; chr2	223417463	223417597;chr2	223451927	223452027;chr2	223437376	223437529
chr2	220742359	220802814	cfoshela; chr2	220798225	220798384;chr2	220801711	220801862;chr2	220772044	220772189
chr2	216158001	216198397	cfoshela; chr2	216192158	216192436;chr2	216192359	216192477
chr2	214561741	214602044	cfoshela; chr2	214568514	214568660;chr2	214592301	214592458
chr2	211688951	211729165	cfoshela; chr2	211705682	211705782;chr2	211717171	211717285
chr2	210185781	210226162	cfoshela; chr2	210202721	210202899;chr2	210215479	210215682
chr2	209916265	209956505	cfoshela; chr2	209942002	209942142;chr2	209956363	209956463
chr2	208159292	208219613	cfoshela; chr2	208190022	208190130;chr2	208205855	208205968;chr2	208206231	208206331
chr2	206303286	206343725	cfoshela; chr2	206321827	206321942;chr2	206327864	206328188
chr2	201511907	201552147	cfoshela; chr2	201517733	201517843;chr2	201539938	201540068
chr2	201231105	201372180	cfoshela; chr2	201336555	201336721;chr2	201338628	201338784;chr2	201359561	201359667;chr2	201351158	201351291;chr2	201354723	201354885;chr2	201360461	201360675;chr2	201235717	201235855
chr2	200842986	200883345	cfoshela; chr2	200873700	200873877;chr2	200875072	200875254
chr2	196854913	196915405	cfoshela; chr2	196888513	196888693;chr2	196908275	196908411;chr2	196867150	196867326
chr2	196794716	196834982	cfoshela; chr2	196806007	196806163;chr2	196812789	196812899
chr2	196118656	196179175	cfoshela; chr2	196134161	196134393;chr2	196137288	196137443;chr2	196149180	196149312
chr2	194404193	194444500	cfoshela; chr2	194410479	194410635;chr2	194420176	194420327
chr2	193099798	193140102	cfoshela; chr2	193109355	193109549;chr2	193132702	193132812
chr2	192424811	192505388	cfoshela; chr2	192440089	192440255;chr2	192451675	192451799;chr2	192467783	192467965;chr2	192500363	192500468
chr2	189838656	189878948	cfoshela; chr2	189849510	189849610;chr2	189859340	189859532
chr2	189762818	189803118	cfoshela; chr2	189777438	189777592;chr2	189794882	189795028
chr2	188034558	188135528	cfoshela; chr2	188113051	188113181;chr2	188114758	188114953;chr2	188126186	188126361;chr2	188073951	188074275;chr2	188120464	188120610
chr2	186488911	186529139	cfoshela; chr2	186492283	186492383;chr2	186525218	186525346
chr2	182636777	182677323	cfoshela; chr2	182639500	182639900;chr2	182650542	182650688
chr2	182588589	182628851	cfoshela; chr2	182593787	182593921;chr2	182611724	182611852
chr2	182308484	182469874	cfoshela; chr2	182430586	182430727;chr2	182449697	182449970;chr2	182351703	182351850;chr2	182357769	182357869;chr2	182383839	182384041;chr2	182358808	182358980;chr2	182364312	182364533;chr2	182387101	182387235
chr2	181290789	181331056	cfoshela; chr2	181302327	181302432;chr2	181315869	181316031
chr2	177889340	177929623	cfoshela; chr2	177901113	177901236;chr2	177911185	177911345
chr2	177810367	177870738	cfoshela; chr2	177815548	177815709;chr2	177818143	177818243;chr2	177848141	177848251
chr2	174676892	174717196	cfoshela; chr2	174691248	174691382;chr2	174693464	174693634
chr2	173720353	173760610	cfoshela; chr2	173724835	173724947;chr2	173732822	173732967
chr2	173589777	173650398	cfoshela; chr2	173621901	173622050;chr2	173624543	173624777;chr2	173622323	173622561
chr2	173232089	173272388	cfoshela; chr2	173266200	173266323;chr2	173271252	173271428
chr2	172995704	173035949	cfoshela; chr2	173012361	173012461;chr2	173015099	173015244
chr2	169603203	169683780	cfoshela; chr2	169615658	169615820;chr2	169634215	169634332;chr2	169657003	169657121;chr2	169660520	169660700
chr2	165438502	165498932	cfoshela; chr2	165461520	165461663;chr2	165463298	165463464;chr2	165485358	165485479
chr2	163701334	163741573	cfoshela; chr2	163723034	163723134;chr2	163736936	163737075
chr2	162641406	162681690	cfoshela; chr2	162656365	162656465;chr2	162657924	162658108
chr2	161111983	161152277	cfoshela; chr2	161126403	161126545;chr2	161139608	161139760
chr2	160665097	160826274	cfoshela; chr2	160770353	160770543;chr2	160779517	160779656;chr2	160784912	160785020;chr2	160788962	160789136;chr2	160792076	160792246;chr2	160794499	160794604;chr2	160821796	160821960;chr2	160806732	160806859
chr2	159658053	159698319	cfoshela; chr2	159663132	159663252;chr2	159689491	159689637
chr2	157709920	157750160	cfoshela; chr2	157738592	157738732;chr2	157747754	157747854
chr2	157560193	157620617	cfoshela; chr2	157596898	157597072;chr2	157601560	157601697;chr2	157617832	157617945
chr2	153057509	153097739	cfoshela; chr2	153062856	153062956;chr2	153078561	153078691
chr2	151153069	151213455	cfoshela; chr2	151185694	151185808;chr2	151190131	151190262;chr2	151186729	151186870
chr2	150708174	150748619	cfoshela; chr2	150731245	150731565;chr2	150732530	150732655
chr2	144336506	144376728	cfoshela; chr2	144374194	144374304;chr2	144375450	144375562
chr2	141831907	141872276	cfoshela; chr2	141866675	141866838;chr2	141867200	141867406
chr2	138514355	138554653	cfoshela; chr2	138534322	138534436;chr2	138546322	138546506
chr2	137616097	137656380	cfoshela; chr2	137642708	137642847;chr2	137653140	137653284
chr2	136655507	136736222	cfoshela; chr2	136710180	136710387;chr2	136722372	136722584;chr2	136712883	136712993;chr2	136688464	136688650
chr2	133787892	133828224	cfoshela; chr2	133800693	133800872;chr2	133818919	133819072
chr2	131274696	131315162	cfoshela; chr2	131283123	131283318;chr2	131298587	131298858
chr2	127981559	128021940	cfoshela; chr2	127982781	127982982;chr2	128004865	128005045
chr2	127676462	127716880	cfoshela; chr2	127692022	127692179;chr2	127700816	127701077
chr2	113067097	113127580	cfoshela; chr2	113096663	113096830;chr2	113098565	113098751;chr2	113118596	113118726
chr2	110194177	110234758	cfoshela; chr2	110216139	110216519;chr2	110221038	110221239
chr2	105415936	105456188	cfoshela; chr2	105438060	105438160;chr2	105438567	105438719
chr2	102646578	102686955	cfoshela; chr2	102647409	102647672;chr2	102660449	102660563
chr2	102019090	102059351	cfoshela; chr2	102047273	102047373;chr2	102048736	102048897
chr2	101083516	101123944	cfoshela; chr2	101096806	101096968;chr2	101103537	101103803
chr2	100875570	100915971	cfoshela; chr2	100876803	100877011;chr2	100885826	100886019
chr2	100703123	100784030	cfoshela; chr2	100735604	100735782;chr2	100740638	100740829;chr2	100750297	100750435;chr2	100769029	100769429
chr2	100242615	100283004	cfoshela; chr2	100274095	100274308;chr2	100275077	100275253
chr2	97822058	97862348	cfoshela; chr2	97852319	97852488;chr2	97853513	97853634
chr2	91150267	91190642	cfoshela; chr2	91150783	91150967;chr2	91161011	91161202
chr2	86744650	86784866	cfoshela; chr2	86775864	86775964;chr2	86784382	86784498
chr2	85554205	85594582	cfoshela; chr2	85579795	85579923;chr2	85585630	85585879
chr2	85047292	85087614	cfoshela; chr2	85072430	85072632;chr2	85084609	85084729
chr2	84984697	85045142	cfoshela; chr2	85000584	85000758;chr2	85018901	85019001;chr2	85027135	85027306
chr2	81713267	81753606	cfoshela; chr2	81730798	81730978;chr2	81739078	81739237
chr2	76306320	76366806	cfoshela; chr2	76349665	76349784;chr2	76354941	76355122;chr2	76351069	76351255
chr2	73905131	73945442	cfoshela; chr2	73932788	73932974;chr2	73940459	73940584
chr2	70820641	70860891	cfoshela; chr2	70855971	70856115;chr2	70858216	70858322
chr2	69832765	69893230	cfoshela; chr2	69851002	69851180;chr2	69860005	69860165;chr2	69836922	69837049
chr2	69189544	69230030	cfoshela; chr2	69219092	69219358;chr2	69219782	69220002
chr2	67641973	67702905	cfoshela; chr2	67642216	67642582;chr2	67654992	67655158;chr2	67653816	67654216
chr2	67323281	67383816	cfoshela; chr2	67349550	67349676;chr2	67370772	67370946;chr2	67337574	67337809
chr2	67114643	67195197	cfoshela; chr2	67120970	67121110;chr2	67121790	67121935;chr2	67127361	67127485;chr2	67136114	67136259
chr2	65634652	65695074	cfoshela; chr2	65648014	65648159;chr2	65657685	65657830;chr2	65676385	65676517
chr2	65439560	65479950	cfoshela; chr2	65447315	65447507;chr2	65448205	65448403
chr2	65006641	65067120	cfoshela; chr2	65033645	65033822;chr2	65055976	65056171;chr2	65059294	65059401
chr2	63790742	63831092	cfoshela; chr2	63822635	63822783;chr2	63823384	63823586
chr2	58636067	58716594	cfoshela; chr2	58714720	58714852;chr2	58715449	58715601;chr2	58681829	58681929;chr2	58700977	58701120
chr2	55891818	55972489	cfoshela; chr2	55922786	55922913;chr2	55923965	55924111;chr2	55943433	55943679;chr2	55966437	55966589
chr2	54577764	54658545	cfoshela; chr2	54653035	54653174;chr2	54656062	54656376;chr2	54613691	54613885;chr2	54654809	54654943
chr2	51856881	51897184	cfoshela; chr2	51893287	51893394;chr2	51894018	51894214
chr2	48389208	48429510	cfoshela; chr2	48424967	48425132;chr2	48426910	48427047
chr2	48145260	48205832	cfoshela; chr2	48188357	48188513;chr2	48195039	48195193;chr2	48201610	48201872
chr2	46125096	46286623	cfoshela; chr2	46148431	46148670;chr2	46157043	46157211;chr2	46179293	46179458;chr2	46198144	46198325;chr2	46178512	46178632;chr2	46248202	46248366;chr2	46215605	46215957;chr2	46245005	46245143
chr2	45989315	46029665	cfoshela; chr2	46017001	46017161;chr2	46019515	46019705
chr2	44604849	44645174	cfoshela; chr2	44629846	44629977;chr2	44634245	44634439
chr2	43475275	43555923	cfoshela; chr2	43507134	43507348;chr2	43520052	43520169;chr2	43538750	43538923;chr2	43492883	43493027
chr2	43102558	43142935	cfoshela; chr2	43122583	43122799;chr2	43132155	43132316
chr2	42031488	42071717	cfoshela; chr2	42044228	42044353;chr2	42047170	42047274
chr2	41983394	42023700	cfoshela; chr2	42009443	42009543;chr2	42011545	42011751
chr2	40459054	40499266	cfoshela; chr2	40465473	40465573;chr2	40482640	40482752
chr2	40384940	40445371	cfoshela; chr2	40396430	40396579;chr2	40397871	40397979;chr2	40444371	40444545
chr2	37730561	37770778	cfoshela; chr2	37757073	37757190;chr2	37769796	37769896
chr2	36752713	36793157	cfoshela; chr2	36778083	36778351;chr2	36787779	36787955
chr2	36710632	36750962	cfoshela; chr2	36730787	36731008;chr2	36740727	36740836
chr2	36430850	36511443	cfoshela; chr2	36452815	36452923;chr2	36477952	36478102;chr2	36484460	36484633;chr2	36478693	36478855
chr2	30334798	30375090	cfoshela; chr2	30349644	30349746;chr2	30351125	30351315
chr2	29163281	29223811	cfoshela; chr2	29166847	29167019;chr2	29183394	29183562;chr2	29200142	29200332
chr2	28642322	28743138	cfoshela; chr2	28673127	28673325;chr2	28687094	28687220;chr2	28690449	28690601;chr2	28720529	28720659;chr2	28738564	28738774
chr2	28301717	28402689	cfoshela; chr2	28326498	28326697;chr2	28351346	28351517;chr2	28345675	28345893;chr2	28373407	28373579;chr2	28352585	28352797
chr2	28053255	28093739	cfoshela; chr2	28054178	28054510;chr2	28069533	28069685
chr2	26410208	26450615	cfoshela; chr2	26419340	26419588;chr2	26431955	26432114
chr2	25749041	25789361	cfoshela; chr2	25766490	25766600;chr2	25776701	25776911
chr2	25566598	25606802	cfoshela; chr2	25568761	25568863;chr2	25582118	25582220
chr2	23453648	23494002	cfoshela; chr2	23454219	23454397;chr2	23457595	23457771
chr2	20620383	20680853	cfoshela; chr2	20642605	20642776;chr2	20647831	20647982;chr2	20625045	20625193
chr2	20535386	20595878	cfoshela; chr2	20550987	20551091;chr2	20559400	20559606;chr2	20565385	20565567
chr2	20054884	20155626	cfoshela; chr2	20088780	20088954;chr2	20104157	20104258;chr2	20091133	20091234;chr2	20114925	20115052;chr2	20131226	20131465
chr2	19557021	19617559	cfoshela; chr2	19599500	19599618;chr2	19601704	19601934;chr2	19604493	19604683
chr2	9666887	9767769	cfoshela; chr2	9713089	9713374;chr2	9714032	9714187;chr2	9694979	9695079;chr2	9733096	9733246;chr2	9761362	9761554
chr2	9415275	9455577	cfoshela; chr2	9438976	9439084;chr2	9444310	9444504
chr2	8335593	8375844	cfoshela; chr2	8359699	8359816;chr2	8364349	8364483
chr19	60404220	60444606	cfoshela; chr19	60413300	60413534;chr19	60419782	60419934
chr19	59020604	59060926	cfoshela; chr19	59037391	59037551;chr19	59060282	59060444
chr19	49918448	49958772	cfoshela; chr19	49930170	49930296;chr19	49937724	49937922
chr19	48946122	48986418	cfoshela; chr19	48961274	48961435;chr19	48980531	48980666
chr19	48624545	48664793	cfoshela; chr19	48634415	48634540;chr19	48635208	48635331
chr19	45390062	45430328	cfoshela; chr19	45417738	45417879;chr19	45419837	45419962
chr19	41296298	41336672	cfoshela; chr19	41315331	41315515;chr19	41319785	41319975
chr19	37686472	37726852	cfoshela; chr19	37723543	37723703;chr19	37726403	37726623
chr19	18140876	18181339	cfoshela; chr19	18164647	18164931;chr19	18176042	18176221
chr19	17398910	17439226	cfoshela; chr19	17413303	17413437;chr19	17422221	17422403
chr19	16099578	16139989	cfoshela; chr19	16132749	16132904;chr19	16133719	16133975
chr19	13822560	13883071	cfoshela; chr19	13823070	13823248;chr19	13825284	13825488;chr19	13830466	13830595
chr19	11032989	11093594	cfoshela; chr19	11057147	11057333;chr19	11063545	11063717;chr19	11066781	11067028
chr19	9022970	9063285	cfoshela; chr19	9027205	9027309;chr19	9031044	9031255
chr19	4057459	4097766	cfoshela; chr19	4082087	4082235;chr19	4096824	4096983
chr19	2479532	2540101	cfoshela; chr19	2480587	2480782;chr19	2483664	2483926;chr19	2494727	2494839
chr19	2081923	2122391	cfoshela; chr19	2105775	2105895;chr19	2119986	2120334
chr18	72877234	72937807	cfoshela; chr18	72906440	72906627;chr18	72912743	72912939;chr18	72930097	72930287
chr18	69452146	69492376	cfoshela; chr18	69488437	69488540;chr18	69488885	69489012
chr18	69125518	69165906	cfoshela; chr18	69137043	69137297;chr18	69158851	69158985
chr18	66213305	66253647	cfoshela; chr18	66240488	66240679;chr18	66252200	66252351
chr18	64054411	64094702	cfoshela; chr18	64081335	64081460;chr18	64093912	64094078
chr18	63751778	63792001	cfoshela; chr18	63757134	63757235;chr18	63782932	63783054
chr18	63584869	63625129	cfoshela; chr18	63585272	63585390;chr18	63601922	63602064
chr18	63432967	63473190	cfoshela; chr18	63436449	63436557;chr18	63447075	63447190
chr18	63164280	63204698	cfoshela; chr18	63178438	63178610;chr18	63204337	63204583
chr18	61550788	61591162	cfoshela; chr18	61586770	61586970;chr18	61587942	61588116
chr18	59689047	59749734	cfoshela; chr18	59697210	59697504;chr18	59697995	59698162;chr18	59700934	59701160
chr18	59571998	59612262	cfoshela; chr18	59593528	59593636;chr18	59606793	59606949
chr18	58425636	58465947	cfoshela; chr18	58439915	58440075;chr18	58453250	58453401
chr18	58208761	58309478	cfoshela; chr18	58238981	58239127;chr18	58244019	58244157;chr18	58269446	58269610;chr18	58304654	58304791;chr18	58303940	58304072
chr18	55738737	55799111	cfoshela; chr18	55771382	55771486;chr18	55777399	55777508;chr18	55773172	55773333
chr18	54014026	54054394	cfoshela; chr18	54039624	54039768;chr18	54042327	54042551
chr18	53544122	53665087	cfoshela; chr18	53578038	53578156;chr18	53594232	53594402;chr18	53567063	53567218;chr18	53602783	53602963;chr18	53631639	53631779;chr18	53664597	53664799
chr18	50512536	50552803	cfoshela; chr18	50530560	50530700;chr18	50552456	50552583
chr18	46631978	46672336	cfoshela; chr18	46649037	46649227;chr18	46650669	46650837
chr18	46359094	46399480	cfoshela; chr18	46375481	46375700;chr18	46392141	46392308
chr18	44760352	44820813	cfoshela; chr18	44771118	44771289;chr18	44778576	44778754;chr18	44797600	44797712
chr18	43772905	43813197	cfoshela; chr18	43783406	43783558;chr18	43784166	43784306
chr18	40969476	41009806	cfoshela; chr18	41000422	41000614;chr18	41003683	41003821
chr18	40881511	40921915	cfoshela; chr18	40884951	40885131;chr18	40893741	40893965
chr18	40461769	40502358	cfoshela; chr18	40485534	40485723;chr18	40488464	40488864
chr18	40406793	40447121	cfoshela; chr18	40423792	40423987;chr18	40436955	40437088
chr18	35768782	35809144	cfoshela; chr18	35780769	35780921;chr18	35785357	35785567
chr18	30751494	30791784	cfoshela; chr18	30763283	30763473;chr18	30768449	30768549
chr18	30538629	30578940	cfoshela; chr18	30541776	30541952;chr18	30572610	30572745
chr18	30434090	30514757	cfoshela; chr18	30458642	30458792;chr18	30465144	30465340;chr18	30483127	30483339;chr18	30493690	30493799
chr18	28184851	28225100	cfoshela; chr18	28202307	28202410;chr18	28206445	28206591
chr18	27341085	27381332	cfoshela; chr18	27346564	27346665;chr18	27347609	27347755
chr18	22565810	22606348	cfoshela; chr18	22575105	22575267;chr18	22581162	22581538
chr18	20549176	20609672	cfoshela; chr18	20566045	20566291;chr18	20576461	20576611;chr18	20590461	20590561
chr18	19927690	19968113	cfoshela; chr18	19942750	19942996;chr18	19947123	19947300
chr18	19801548	19841923	cfoshela; chr18	19806478	19806706;chr18	19828646	19828793
chr18	19452662	19533131	cfoshela; chr18	19460706	19460840;chr18	19461465	19461572;chr18	19492423	19492523;chr18	19529433	19529561
chr18	19184522	19224811	cfoshela; chr18	19188718	19188890;chr18	19211759	19211876
chr18	18936387	18976699	cfoshela; chr18	18940678	18940778;chr18	18949734	18949946
chr18	18853069	18893372	cfoshela; chr18	18866325	18866528;chr18	18872852	18872952
chr18	18378195	18438738	cfoshela; chr18	18385824	18386052;chr18	18397180	18397313;chr18	18414279	18414461
chr18	18263503	18364100	cfoshela; chr18	18300079	18300265;chr18	18300797	18300897;chr18	18266694	18266800;chr18	18301940	18302044;chr18	18338722	18338823
chr18	17480466	17520773	cfoshela; chr18	17490521	17490666;chr18	17507017	17507179
chr18	17124447	17184822	cfoshela; chr18	17138050	17138156;chr18	17148782	17148931;chr18	17164334	17164454
chr18	11460763	11521230	cfoshela; chr18	11486618	11486764;chr18	11490544	11490703;chr18	11497071	11497233
chr18	11096541	11136909	cfoshela; chr18	11104729	11104922;chr18	11110041	11110216
chr18	9675921	9898307	cfoshela; chr18	9859882	9860192;chr18	9867034	9867237;chr18	9889117	9889337;chr18	9769714	9769911;chr18	9772421	9772576;chr18	9695413	9695629;chr18	9709475	9709875;chr18	9727035	9727208;chr18	9742485	9742701;chr18	9818363	9818549;chr18	9815711	9815821
chr18	9595140	9635508	cfoshela; chr18	9621880	9622143;chr18	9633656	9633761
chr18	8829002	8889509	cfoshela; chr18	8873105	8873225;chr18	8881007	8881195;chr18	8849244	8849443
chr18	8765688	8826204	cfoshela; chr18	8784524	8784788;chr18	8790716	8790847;chr18	8791354	8791475
chr18	7838266	7979446	cfoshela; chr18	7912444	7912544;chr18	7935987	7936175;chr18	7846797	7846961;chr18	7868923	7869182;chr18	7861749	7861908;chr18	7862645	7862794;chr18	7940811	7940972
chr18	7006622	7046885	cfoshela; chr18	7028620	7028768;chr18	7038191	7038306
chr18	3890897	3931245	cfoshela; chr18	3914606	3914712;chr18	3925415	3925657
chr18	3536747	3617365	cfoshela; chr18	3585517	3585667;chr18	3608385	3608485;chr18	3594676	3594862;chr18	3593520	3593702
chr18	3346055	3406524	cfoshela; chr18	3373543	3373693;chr18	3379111	3379253;chr18	3399208	3399385
chr18	3053168	3113668	cfoshela; chr18	3094362	3094515;chr18	3110002	3110167;chr18	3107682	3107864
chr18	2577834	2618171	cfoshela; chr18	2582835	2582950;chr18	2617890	2618112
chr18	2261695	2302013	cfoshela; chr18	2292668	2292796;chr18	2293887	2294077
chr18	1877641	1917901	cfoshela; chr18	1897597	1897707;chr18	1907249	1907399
chr17	74152414	74192751	cfoshela; chr17	74180473	74180646;chr17	74188719	74188883
chr17	68159153	68219718	cfoshela; chr17	68190519	68190623;chr17	68191727	68192003;chr17	68210173	68210358
chr17	67889282	67929672	cfoshela; chr17	67915299	67915442;chr17	67928986	67929233
chr17	67623680	67663918	cfoshela; chr17	67642407	67642536;chr17	67644543	67644652
chr17	65904754	65945335	cfoshela; chr17	65913215	65913595;chr17	65913569	65913770
chr17	63884804	63925192	cfoshela; chr17	63888860	63889113;chr17	63891281	63891416
chr17	63402984	63443222	cfoshela; chr17	63405240	63405359;chr17	63421792	63421911
chr17	62879694	62940025	cfoshela; chr17	62917816	62917916;chr17	62929897	62930014;chr17	62926933	62927047
chr17	62827645	62867987	cfoshela; chr17	62848557	62848769;chr17	62858308	62858438
chr17	62080453	62120744	cfoshela; chr17	62088018	62088209;chr17	62118432	62118532
chr17	61880473	61961196	cfoshela; chr17	61934328	61934434;chr17	61936243	61936382;chr17	61886327	61886675;chr17	61893750	61893880
chr17	61669786	61730312	cfoshela; chr17	61699821	61699974;chr17	61702249	61702506;chr17	61703264	61703380
chr17	60387064	60427375	cfoshela; chr17	60415801	60415979;chr17	60419044	60419177
chr17	60110641	60151296	cfoshela; chr17	60120868	60121123;chr17	60133503	60133903
chr17	59497229	59537464	cfoshela; chr17	59505992	59506092;chr17	59528385	59528520
chr17	58151168	58272070	cfoshela; chr17	58218554	58218672;chr17	58223253	58223525;chr17	58221840	58221964;chr17	58255964	58256112;chr17	58258922	58259022;chr17	58251017	58251157
chr17	56091612	56131963	cfoshela; chr17	56109843	56110028;chr17	56115330	56115496
chr17	55157916	55319885	cfoshela; chr17	55261403	55261636;chr17	55278509	55278865;chr17	55269871	55270130;chr17	55186754	55186928;chr17	55188474	55188726;chr17	55218706	55218869;chr17	55287901	55288065;chr17	55285318	55285686
chr17	52345811	52386139	cfoshela; chr17	52348356	52348490;chr17	52370045	52370239
chr17	52206206	52246744	cfoshela; chr17	52219394	52219588;chr17	52227856	52228200
chr17	51840768	51881159	cfoshela; chr17	51872849	51873035;chr17	51873788	51873993
chr17	51561938	51642476	cfoshela; chr17	51583122	51583260;chr17	51595608	51595764;chr17	51618335	51618479;chr17	51618896	51618996
chr17	50856276	50916678	cfoshela; chr17	50865620	50865806;chr17	50887447	50887547;chr17	50891589	50891705
chr17	50707588	50747976	cfoshela; chr17	50708927	50709155;chr17	50719408	50719568
chr17	46276417	46316645	cfoshela; chr17	46299818	46299934;chr17	46315280	46315392
chr17	41695209	41735513	cfoshela; chr17	41697467	41697649;chr17	41713028	41713150
chr17	40706584	40787326	cfoshela; chr17	40726603	40726783;chr17	40745256	40745460;chr17	40752705	40752822;chr17	40754136	40754377
chr17	40382106	40422456	cfoshela; chr17	40405949	40406128;chr17	40414634	40414805
chr17	38827884	38868250	cfoshela; chr17	38851825	38852017;chr17	38862499	38862673
chr17	38059739	38100010	cfoshela; chr17	38066363	38066510;chr17	38082670	38082794
chr17	37606356	37686946	cfoshela; chr17	37653373	37653503;chr17	37660651	37660809;chr17	37658193	37658323;chr17	37672535	37672707
chr17	36924029	36964286	cfoshela; chr17	36931520	36931621;chr17	36940015	36940171
chr17	36314343	36354618	cfoshela; chr17	36319291	36319425;chr17	36325192	36325333
chr17	36198339	36299266	cfoshela; chr17	36256605	36256708;chr17	36260147	36260337;chr17	36220466	36220637;chr17	36237885	36238205;chr17	36264134	36264277
chr17	33244500	33284804	cfoshela; chr17	33258788	33258894;chr17	33282966	33283164
chr17	32899041	32939467	cfoshela; chr17	32922418	32922660;chr17	32925599	32925783
chr17	31137328	31177771	cfoshela; chr17	31138059	31138361;chr17	31139596	31139737
chr17	20008166	20048536	cfoshela; chr17	20040269	20040450;chr17	20046311	20046500
chr17	19901710	19941976	cfoshela; chr17	19903793	19903915;chr17	19907625	19907769
chr17	17783265	17863959	cfoshela; chr17	17802577	17802823;chr17	17835132	17835290;chr17	17786931	17787091;chr17	17816685	17816815
chr17	17733390	17773746	cfoshela; chr17	17758083	17758253;chr17	17765354	17765540
chr17	17523838	17564131	cfoshela; chr17	17529974	17530125;chr17	17554982	17555124
chr17	16232700	16273035	cfoshela; chr17	16242794	16242996;chr17	16263199	16263332
chr17	16126095	16186486	cfoshela; chr17	16130520	16130621;chr17	16140189	16140319;chr17	16173642	16173802
chr17	15752395	15812914	cfoshela; chr17	15801321	15801504;chr17	15803330	15803500;chr17	15764861	15765027
chr17	15161122	15201435	cfoshela; chr17	15192250	15192400;chr17	15196162	15196325
chr17	15109016	15149407	cfoshela; chr17	15123157	15123389;chr17	15133874	15134033
chr17	11848455	11908926	cfoshela; chr17	11868486	11868623;chr17	11885411	11885595;chr17	11892140	11892290
chr17	9565004	9645663	cfoshela; chr17	9599326	9599522;chr17	9604379	9604499;chr17	9607776	9608019;chr17	9627636	9627736
chr17	7582255	7622534	cfoshela; chr17	7589991	7590128;chr17	7618203	7618345
chr17	6680853	6721264	cfoshela; chr17	6712744	6712929;chr17	6716240	6716466
chr17	6293685	6374316	cfoshela; chr17	6315713	6315838;chr17	6320583	6320804;chr17	6350954	6351090;chr17	6367497	6367646
chr17	6196716	6237043	cfoshela; chr17	6209679	6209871;chr17	6225235	6225370
chr17	4779888	4820313	cfoshela; chr17	4789357	4789520;chr17	4811260	4811522
chr17	504543	544885	cfoshela; chr17	519041	519205;chr17	544352	544530
chr16	85722607	85763132	cfoshela; chr16	85736618	85736791;chr16	85740137	85740489
chr16	85410772	85451062	cfoshela; chr16	85415127	85415259;chr16	85428004	85428162
chr16	84981857	85022436	cfoshela; chr16	84983944	84984133;chr16	84988057	84988447
chr16	81897744	81938027	cfoshela; chr16	81927837	81927956;chr16	81935187	81935351
chr16	81206272	81246550	cfoshela; chr16	81220976	81221154;chr16	81245096	81245196
chr16	74059329	74099741	cfoshela; chr16	74063235	74063475;chr16	74074713	74074885
chr16	73881534	73921865	cfoshela; chr16	73896934	73897165;chr16	73897947	73898047
chr16	71705514	71745759	cfoshela; chr16	71717345	71717457;chr16	71733645	71733778
chr16	71657759	71698333	cfoshela; chr16	71674078	71674252;chr16	71686791	71687191
chr16	70865382	70905831	cfoshela; chr16	70882960	70883159;chr16	70902919	70903169
chr16	69046850	69087153	cfoshela; chr16	69068062	69068229;chr16	69080284	69080420
chr16	68051563	68112052	cfoshela; chr16	68068618	68068804;chr16	68071321	68071506;chr16	68072214	68072332
chr16	67964144	68024541	cfoshela; chr16	67988201	67988318;chr16	68001717	68001887;chr16	67989542	67989652
chr16	67495364	67535790	cfoshela; chr16	67515273	67515437;chr16	67521763	67522025
chr16	60508570	60548889	cfoshela; chr16	60518319	60518454;chr16	60531569	60531753
chr16	56379379	56419963	cfoshela; chr16	56398690	56398874;chr16	56416500	56416900
chr16	55384412	55444737	cfoshela; chr16	55398914	55399023;chr16	55404501	55404617;chr16	55406213	55406313
chr16	52582430	52622858	cfoshela; chr16	52618682	52618821;chr16	52619460	52619749
chr16	52470105	52510375	cfoshela; chr16	52496145	52496311;chr16	52503648	52503752
chr16	52322163	52422827	cfoshela; chr16	52408684	52408834;chr16	52413515	52413643;chr16	52360036	52360150;chr16	52364728	52364866;chr16	52323959	52324093
chr16	50402905	50443209	cfoshela; chr16	50417330	50417448;chr16	50431549	50431735
chr16	28077404	28117648	cfoshela; chr16	28112803	28112926;chr16	28115441	28115562
chr16	24853862	24994910	cfoshela; chr16	24906677	24906799;chr16	24913244	24913344;chr16	24931558	24931736;chr16	24952852	24952986;chr16	24954634	24954792;chr16	24968671	24968867;chr16	24967459	24967619
chr16	24584490	24624826	cfoshela; chr16	24588429	24588593;chr16	24619907	24620079
chr16	24115631	24155889	cfoshela; chr16	24152002	24152102;chr16	24153643	24153801
chr16	24011903	24072283	cfoshela; chr16	24030589	24030711;chr16	24035948	24036102;chr16	24058247	24058351
chr16	22127318	22167607	cfoshela; chr16	22151283	22151439;chr16	22155357	22155490
chr16	18978513	19018735	cfoshela; chr16	19011007	19011118;chr16	19014631	19014742
chr16	15888237	15948720	cfoshela; chr16	15901190	15901307;chr16	15909530	15909698;chr16	15921533	15921731
chr16	15456952	15517528	cfoshela; chr16	15490974	15491130;chr16	15503760	15504033;chr16	15464123	15464270
chr16	13932693	13973013	cfoshela; chr16	13958870	13959014;chr16	13959939	13960115
chr16	10725586	10765868	cfoshela; chr16	10731138	10731284;chr16	10740257	10740393
chr16	4192012	4232290	cfoshela; chr16	4203094	4203207;chr16	4204307	4204472
chr15	99923761	99964244	cfoshela; chr15	99928095	99928210;chr15	99937587	99937955
chr15	97299986	97380686	cfoshela; chr15	97344140	97344437;chr15	97357523	97357635;chr15	97380437	97380580;chr15	97377428	97377576
chr15	97231704	97292282	cfoshela; chr15	97257665	97258010;chr15	97260527	97260649;chr15	97265397	97265508
chr15	97127021	97167241	cfoshela; chr15	97140538	97140658;chr15	97161279	97161379
chr15	97000971	97041290	cfoshela; chr15	97020066	97020220;chr15	97029728	97029893
chr15	94585101	94645469	cfoshela; chr15	94609312	94609412;chr15	94614885	94614997;chr15	94617969	94618125
chr15	93882611	93923082	cfoshela; chr15	93901835	93902048;chr15	93904160	93904418
chr15	93173641	93274540	cfoshela; chr15	93234367	93234561;chr15	93257097	93257301;chr15	93254479	93254670;chr15	93266385	93266514;chr15	93269532	93269713
chr15	88674619	88775316	cfoshela; chr15	88696355	88696487;chr15	88708610	88708753;chr15	88746650	88746791;chr15	88745203	88745360;chr15	88764294	88764418
chr15	87424659	87505163	cfoshela; chr15	87483403	87483541;chr15	87487976	87488076;chr15	87449453	87449563;chr15	87456650	87456806
chr15	85950166	85990398	cfoshela; chr15	85953753	85953853;chr15	85963620	85963752
chr15	85681698	85721991	cfoshela; chr15	85693118	85693262;chr15	85713574	85713723
chr15	83740191	83800590	cfoshela; chr15	83749288	83749398;chr15	83752262	83752413;chr15	83757821	83757959
chr15	83624059	83725259	cfoshela; chr15	83702224	83702624;chr15	83724623	83724770;chr15	83662641	83662986;chr15	83687849	83688005;chr15	83691033	83691185
chr15	83245896	83306335	cfoshela; chr15	83256650	83256859;chr15	83274334	83274451;chr15	83292580	83292693
chr15	78654209	78735073	cfoshela; chr15	78659554	78659805;chr15	78661399	78661675;chr15	78668293	78668530;chr15	78678832	78678932
chr15	77697259	77737512	cfoshela; chr15	77719677	77719818;chr15	77723610	77723722
chr15	77244361	77284811	cfoshela; chr15	77249720	77249974;chr15	77258543	77258739
chr15	76272961	76313301	cfoshela; chr15	76292111	76292284;chr15	76296147	76296314
chr15	73164155	73204643	cfoshela; chr15	73184169	73184471;chr15	73187333	73187519
chr15	72596133	72636385	cfoshela; chr15	72603554	72603654;chr15	72605565	72605717
chr15	71692487	71732771	cfoshela; chr15	71713786	71713893;chr15	71726841	71727018
chr15	70287915	70328247	cfoshela; chr15	70306684	70306834;chr15	70316883	70317065
chr15	69819638	69880229	cfoshela; chr15	69827017	69827225;chr15	69832378	69832616;chr15	69841181	69841326
chr15	69692770	69813518	cfoshela; chr15	69756345	69756449;chr15	69759328	69759428;chr15	69787540	69787666;chr15	69804729	69804834;chr15	69786969	69787151;chr15	69796491	69796622
chr15	68894572	68934941	cfoshela; chr15	68904641	68904755;chr15	68913286	68913541
chr15	68801767	68882494	cfoshela; chr15	68854629	68854862;chr15	68867893	68868055;chr15	68871623	68871744;chr15	68874768	68874979
chr15	68484423	68646045	cfoshela; chr15	68585057	68585306;chr15	68587394	68587705;chr15	68554493	68554686;chr15	68588146	68588391;chr15	68606129	68606289;chr15	68506056	68506172;chr15	68509531	68509732;chr15	68517382	68517529
chr15	68044497	68104938	cfoshela; chr15	68052632	68052797;chr15	68067298	68067432;chr15	68071867	68072009
chr15	67602398	67683165	cfoshela; chr15	67633694	67633816;chr15	67636865	67637092;chr15	67648137	67648333;chr15	67635845	67636067
chr15	67116225	67156668	cfoshela; chr15	67123024	67123205;chr15	67124371	67124633
chr15	66428434	66488858	cfoshela; chr15	66431896	66432060;chr15	66434329	66434475;chr15	66464044	66464158
chr15	66063263	66143921	cfoshela; chr15	66077546	66077767;chr15	66078384	66078497;chr15	66096763	66096938;chr15	66136518	66136667
chr15	65137190	65218119	cfoshela; chr15	65155693	65155860;chr15	65186431	65186704;chr15	65184762	65185057;chr15	65204984	65205178
chr15	64812680	64893308	cfoshela; chr15	64829698	64829840;chr15	64845382	64845527;chr15	64838395	64838516;chr15	64846357	64846577
chr15	63855686	63916290	cfoshela; chr15	63867126	63867406;chr15	63876082	63876218;chr15	63912185	63912373
chr15	62583435	62623736	cfoshela; chr15	62601250	62601397;chr15	62615620	62615774
chr15	62054610	62115093	cfoshela; chr15	62090165	62090275;chr15	62096388	62096589;chr15	62107021	62107193
chr15	61913286	61953503	cfoshela; chr15	61936414	61936517;chr15	61949399	61949513
chr15	61765585	61805895	cfoshela; chr15	61798058	61798268;chr15	61801506	61801606
chr15	61509117	61609913	cfoshela; chr15	61555549	61555750;chr15	61560509	61560669;chr15	61541379	61541530;chr15	61572062	61572185;chr15	61589398	61589559
chr15	61388865	61429208	cfoshela; chr15	61412069	61412237;chr15	61424290	61424465
chr15	61311415	61371851	cfoshela; chr15	61318307	61318440;chr15	61326501	61326690;chr15	61335996	61336110
chr15	60621507	60702278	cfoshela; chr15	60673662	60673784;chr15	60685912	60686164;chr15	60681354	60681496;chr15	60683285	60683540
chr15	60120241	60220913	cfoshela; chr15	60187364	60187464;chr15	60215437	60215572;chr15	60190100	60190202;chr15	60143553	60143707;chr15	60198960	60199141
chr15	58431610	58552687	cfoshela; chr15	58451031	58451154;chr15	58454174	58454447;chr15	58487038	58487252;chr15	58493637	58493771;chr15	58487984	58488217;chr15	58442353	58442453
chr15	58132005	58172288	cfoshela; chr15	58150454	58150617;chr15	58170846	58170966
chr15	57617937	57738948	cfoshela; chr15	57619389	57619492;chr15	57635259	57635547;chr15	57649897	57650117;chr15	57647014	57647128;chr15	57666623	57666746;chr15	57694447	57694610
chr15	57263538	57445194	cfoshela; chr15	57325189	57325326;chr15	57335592	57335790;chr15	57352787	57353061;chr15	57348612	57348805;chr15	57347866	57348024;chr15	57363520	57363768;chr15	57279673	57279825;chr15	57374591	57374733;chr15	57383645	57383799
chr15	56375445	56415801	cfoshela; chr15	56410911	56411044;chr15	56411718	56411941
chr15	55591783	55652273	cfoshela; chr15	55640630	55640730;chr15	55646444	55646686;chr15	55616624	55616772
chr15	53958927	53999347	cfoshela; chr15	53987359	53987612;chr15	53997557	53997724
chr15	50155661	50256331	cfoshela; chr15	50172956	50173100;chr15	50175304	50175414;chr15	50180383	50180540;chr15	50183051	50183181;chr15	50224288	50224417
chr15	49901503	49982146	cfoshela; chr15	49908142	49908316;chr15	49922429	49922628;chr15	49948585	49948746;chr15	49958344	49958453
chr15	48866853	48907085	cfoshela; chr15	48895764	48895876;chr15	48898937	48899057
chr15	48164878	48346301	cfoshela; chr15	48200279	48200430;chr15	48216857	48217076;chr15	48227941	48228067;chr15	48214328	48214499;chr15	48224952	48225089;chr15	48245287	48245409;chr15	48242564	48242743;chr15	48336054	48336213;chr15	48337504	48337663
chr15	47918402	47958773	cfoshela; chr15	47927848	47928093;chr15	47945739	47945865
chr15	47689741	47750673	cfoshela; chr15	47706915	47707251;chr15	47707170	47707366;chr15	47725550	47725950
chr15	47016252	47056570	cfoshela; chr15	47019231	47019405;chr15	47043400	47043544
chr15	45831463	46012787	cfoshela; chr15	45852753	45852997;chr15	45873824	45873926;chr15	45894172	45894395;chr15	45892011	45892212;chr15	45899723	45899835;chr15	45900418	45900543;chr15	45965505	45965622;chr15	45988929	45989029;chr15	45950571	45950671
chr15	45565865	45606129	cfoshela; chr15	45594021	45594163;chr15	45596203	45596325
chr15	45479376	45519642	cfoshela; chr15	45502533	45502656;chr15	45507097	45507240
chr15	45389709	45429946	cfoshela; chr15	45409821	45409931;chr15	45411320	45411447
chr15	43698741	43739160	cfoshela; chr15	43720237	43720366;chr15	43721780	43722070
chr15	40002896	40043226	cfoshela; chr15	40010188	40010368;chr15	40023879	40024029
chr15	39337673	39377951	cfoshela; chr15	39356354	39356512;chr15	39363326	39363446
chr15	38310696	38350920	cfoshela; chr15	38318793	38318915;chr15	38346490	38346592
chr15	37462766	37523226	cfoshela; chr15	37470871	37471008;chr15	37484347	37484486;chr15	37473535	37473719
chr15	37254239	37314655	cfoshela; chr15	37262793	37262915;chr15	37268518	37268696;chr15	37282297	37282413
chr15	36912613	36973270	cfoshela; chr15	36947891	36948045;chr15	36966146	36966323;chr15	36968212	36968538
chr15	33763590	33844212	cfoshela; chr15	33776349	33776463;chr15	33793278	33793564;chr15	33804976	33805076;chr15	33807913	33808035
chr15	32887716	32928022	cfoshela; chr15	32890003	32890187;chr15	32916929	32917051
chr15	32349250	32389585	cfoshela; chr15	32351116	32351271;chr15	32355359	32355539
chr15	32279692	32320018	cfoshela; chr15	32297216	32297352;chr15	32318981	32319171
chr15	31894864	31935280	cfoshela; chr15	31909980	31910132;chr15	31932109	31932373
chr14	100494815	100535041	cfoshela; chr14	100516022	100516148;chr14	100518983	100519083
chr14	100273506	100313802	cfoshela; chr14	100283276	100283424;chr14	100297659	100297807
chr14	100178493	100218760	cfoshela; chr14	100185315	100185470;chr14	100196980	100197092
chr14	99957844	99998313	cfoshela; chr14	99958987	99959158;chr14	99975350	99975648
chr14	99623439	99663763	cfoshela; chr14	99632910	99633054;chr14	99640766	99640946
chr14	99537634	99577902	cfoshela; chr14	99554775	99554876;chr14	99567709	99567876
chr14	99289473	99329714	cfoshela; chr14	99293668	99293775;chr14	99316005	99316139
chr14	95766583	95887641	cfoshela; chr14	95782677	95782874;chr14	95791674	95791938;chr14	95785344	95785459;chr14	95805223	95805363;chr14	95789334	95789521;chr14	95809268	95809423
chr14	95065789	95106201	cfoshela; chr14	95070864	95071103;chr14	95081972	95082145
chr14	95010343	95050614	cfoshela; chr14	95019416	95019553;chr14	95037226	95037360
chr14	92765747	92806004	cfoshela; chr14	92776502	92776622;chr14	92795102	92795239
chr14	90483443	90523950	cfoshela; chr14	90506278	90506425;chr14	90517690	90518050
chr14	88506031	88546346	cfoshela; chr14	88519984	88520138;chr14	88536729	88536890
chr14	85046273	85086529	cfoshela; chr14	85063201	85063357;chr14	85063734	85063834
chr14	83350403	83410768	cfoshela; chr14	83351096	83351242;chr14	83352967	83353086;chr14	83396994	83397094
chr14	80928173	80968533	cfoshela; chr14	80937001	80937201;chr14	80937673	80937833
chr14	80814596	80854929	cfoshela; chr14	80823225	80823358;chr14	80839453	80839653
chr14	80671731	80712051	cfoshela; chr14	80700369	80700525;chr14	80706775	80706939
chr14	80103319	80163727	cfoshela; chr14	80104468	80104576;chr14	80121447	80121598;chr14	80157900	80158049
chr14	79064121	79124629	cfoshela; chr14	79080264	79080385;chr14	79088946	79089083;chr14	79119871	79120121
chr14	76820772	76861116	cfoshela; chr14	76839844	76840052;chr14	76850256	76850392
chr14	75069650	75110088	cfoshela; chr14	75071955	75072255;chr14	75096010	75096148
chr14	73562436	73602850	cfoshela; chr14	73599354	73599484;chr14	73602262	73602546
chr14	73163610	73203993	cfoshela; chr14	73176262	73176418;chr14	73198996	73199223
chr14	70997627	71037884	cfoshela; chr14	71004094	71004249;chr14	71008194	71008296
chr14	69476934	69537425	cfoshela; chr14	69532742	69532857;chr14	69535824	69536018;chr14	69534428	69534610
chr14	68098979	68159423	cfoshela; chr14	68113058	68113228;chr14	68135303	68135431;chr14	68156700	68156846
chr14	68037858	68098210	cfoshela; chr14	68072033	68072144;chr14	68084079	68084198;chr14	68085564	68085686
chr14	67740400	67800824	cfoshela; chr14	67769254	67769437;chr14	67792407	67792545;chr14	67786219	67786322
chr14	64886575	64926903	cfoshela; chr14	64889762	64889906;chr14	64892894	64893078
chr14	64776309	64816605	cfoshela; chr14	64791600	64791737;chr14	64794852	64795011
chr14	64322878	64363097	cfoshela; chr14	64325343	64325460;chr14	64343190	64343292
chr14	62995817	63036155	cfoshela; chr14	63004864	63005001;chr14	63007847	63008048
chr14	62555211	62595480	cfoshela; chr14	62576412	62576552;chr14	62588487	62588616
chr14	61736778	61777044	cfoshela; chr14	61745811	61745955;chr14	61750154	61750276
chr14	60898943	61120969	cfoshela; chr14	61008771	61008971;chr14	61013397	61013580;chr14	61016799	61016943;chr14	61029787	61029970;chr14	61090410	61090556;chr14	61099347	61099561;chr14	61049162	61049268;chr14	61061848	61062198;chr14	61114161	61114395;chr14	61101283	61101389;chr14	61102436	61102596
chr14	58734376	58936080	cfoshela; chr14	58812305	58812425;chr14	58818250	58818394;chr14	58818833	58819048;chr14	58814688	58814923;chr14	58878671	58878811;chr14	58843338	58843550;chr14	58899167	58899267;chr14	58897709	58897902;chr14	58894619	58894786;chr14	58900011	58900189
chr14	58603903	58644250	cfoshela; chr14	58630494	58630648;chr14	58634912	58635105
chr14	55288103	55348763	cfoshela; chr14	55331268	55331418;chr14	55339586	55339814;chr14	55289607	55289889
chr14	55112788	55153061	cfoshela; chr14	55122439	55122570;chr14	55137642	55137784
chr14	55057949	55098185	cfoshela; chr14	55072450	55072552;chr14	55077758	55077892
chr14	54870933	55012080	cfoshela; chr14	54920081	54920247;chr14	54935280	54935454;chr14	54949326	54949457;chr14	54964062	54964202;chr14	54984605	54984833;chr14	54995549	54995709;chr14	54991114	54991262
chr14	54635892	54676380	cfoshela; chr14	54644336	54644502;chr14	54664031	54664353
chr14	54201454	54241823	cfoshela; chr14	54213878	54214071;chr14	54222775	54222951
chr14	52353421	52474406	cfoshela; chr14	52439693	52439805;chr14	52442955	52443103;chr14	52459204	52459488;chr14	52361045	52361203;chr14	52371144	52371244;chr14	52372005	52372188
chr14	51601804	51662373	cfoshela; chr14	51612962	51613193;chr14	51617315	51617524;chr14	51648236	51648365
chr14	51026207	51086757	cfoshela; chr14	51069782	51069956;chr14	51071148	51071349;chr14	51083815	51083990
chr14	50461957	50522326	cfoshela; chr14	50492300	50492408;chr14	50498495	50498653;chr14	50473906	50474009
chr14	49581198	49621504	cfoshela; chr14	49597614	49597742;chr14	49599166	49599344
chr14	49492624	49533040	cfoshela; chr14	49509451	49509611;chr14	49511779	49512035
chr14	49374723	49455271	cfoshela; chr14	49444353	49444484;chr14	49448228	49448337;chr14	49416247	49416439;chr14	49445033	49445149
chr14	37921941	37962325	cfoshela; chr14	37930434	37930566;chr14	37943093	37943345
chr14	37766470	37907561	cfoshela; chr14	37868328	37868428;chr14	37878763	37878963;chr14	37896614	37896733;chr14	37825518	37825692;chr14	37829608	37829839;chr14	37796574	37796688;chr14	37777936	37778089
chr14	37688200	37728605	cfoshela; chr14	37710376	37710481;chr14	37726493	37726793
chr14	37614862	37655111	cfoshela; chr14	37637536	37637675;chr14	37647812	37647922
chr14	37083267	37123542	cfoshela; chr14	37106052	37106182;chr14	37119153	37119298
chr14	36600165	36680773	cfoshela; chr14	36653041	36653220;chr14	36656022	36656211;chr14	36661455	36661573;chr14	36620276	36620398
chr14	36456697	36517222	cfoshela; chr14	36483731	36483953;chr14	36491827	36491997;chr14	36513146	36513279
chr14	36290926	36331277	cfoshela; chr14	36310374	36310530;chr14	36312162	36312357
chr14	36217794	36258178	cfoshela; chr14	36229693	36229933;chr14	36241514	36241658
chr14	35572155	35612418	cfoshela; chr14	35596834	35596957;chr14	35608063	35608203
chr14	34885354	34945942	cfoshela; chr14	34913421	34913557;chr14	34930056	34930270;chr14	34895066	34895304
chr14	34719369	34759708	cfoshela; chr14	34736039	34736254;chr14	34752956	34753080
chr14	34167653	34207929	cfoshela; chr14	34189959	34190134;chr14	34205178	34205279
chr14	33203105	33243360	cfoshela; chr14	33218640	33218756;chr14	33225404	33225543
chr14	32024156	32064380	cfoshela; chr14	32048671	32048795;chr14	32053292	32053392
chr14	20501754	20542020	cfoshela; chr14	20524978	20525117;chr14	20527801	20527928
chr13	112871784	112912088	cfoshela; chr13	112889775	112889964;chr13	112895395	112895510
chr13	110394088	110434443	cfoshela; chr13	110405626	110405848;chr13	110415813	110415946
chr13	109420465	109460803	cfoshela; chr13	109449233	109449439;chr13	109452107	109452239
chr13	108739861	108840589	cfoshela; chr13	108781405	108781554;chr13	108798973	108799122;chr13	108782332	108782525;chr13	108787244	108787347;chr13	108834167	108834301
chr13	108692956	108733177	cfoshela; chr13	108693811	108693911;chr13	108707587	108707708
chr13	108333797	108394527	cfoshela; chr13	108353009	108353303;chr13	108366150	108366284;chr13	108369909	108370211
chr13	108263834	108304075	cfoshela; chr13	108278461	108278593;chr13	108281400	108281509
chr13	104886406	104927016	cfoshela; chr13	104891590	104891990;chr13	104893412	104893622
chr13	102147659	102208096	cfoshela; chr13	102155556	102155732;chr13	102157951	102158066;chr13	102180033	102180179
chr13	101078737	101119067	cfoshela; chr13	101091227	101091417;chr13	101099945	101100085
chr13	100870871	100951763	cfoshela; chr13	100900479	100900871;chr13	100906412	100906538;chr13	100900803	100901028;chr13	100940115	100940264
chr13	96688386	96769115	cfoshela; chr13	96706668	96706863;chr13	96710309	96710453;chr13	96708509	96708669;chr13	96725107	96725337
chr13	96561692	96642367	cfoshela; chr13	96567202	96567333;chr13	96576183	96576382;chr13	96591949	96592114;chr13	96572975	96573155
chr13	94667646	94707931	cfoshela; chr13	94704622	94704757;chr13	94706465	94706615
chr13	91047783	91128427	cfoshela; chr13	91082465	91082606;chr13	91089665	91089769;chr13	91102745	91102854;chr13	91114403	91114693
chr13	84938899	84979195	cfoshela; chr13	84969902	84970078;chr13	84976106	84976226
chr13	82931236	82971509	cfoshela; chr13	82970236	82970366;chr13	82970738	82970881
chr13	79450880	79491271	cfoshela; chr13	79460765	79460911;chr13	79461456	79461701
chr13	76408848	76449098	cfoshela; chr13	76409703	76409816;chr13	76416705	76416842
chr13	75153604	75274821	cfoshela; chr13	75244104	75244246;chr13	75259810	75259946;chr13	75177628	75177805;chr13	75189035	75189185;chr13	75197339	75197551;chr13	75232345	75232745
chr13	72717484	72979805	cfoshela; chr13	72885181	72885377;chr13	72901982	72902107;chr13	72900397	72900526;chr13	72893519	72893919;chr13	72921534	72921698;chr13	72797818	72798036;chr13	72807468	72807644;chr13	72806588	72806805;chr13	72720997	72721127;chr13	72746009	72746147;chr13	72759497	72759598;chr13	72813938	72814149;chr13	72969031	72969147
chr13	72488367	72690015	cfoshela; chr13	72666589	72666714;chr13	72671306	72671477;chr13	72635792	72635942;chr13	72652095	72652331;chr13	72605806	72606058;chr13	72610485	72610585;chr13	72682588	72682796;chr13	72688565	72688693;chr13	72568434	72568551;chr13	72528278	72528439
chr13	66552493	66612884	cfoshela; chr13	66573049	66573154;chr13	66591819	66591986;chr13	66593157	66593276
chr13	64356761	64417104	cfoshela; chr13	64401200	64401300;chr13	64401511	64401631;chr13	64384382	64384505
chr13	62872701	62913213	cfoshela; chr13	62905912	62906268;chr13	62907897	62908053
chr13	51803456	51843752	cfoshela; chr13	51821233	51821381;chr13	51828571	51828719
chr13	50959548	50999971	cfoshela; chr13	50992084	50992318;chr13	50996507	50996696
chr13	49863834	49924414	cfoshela; chr13	49874392	49874542;chr13	49883509	49883839;chr13	49894088	49894188
chr13	49322523	49362801	cfoshela; chr13	49330420	49330586;chr13	49331795	49331907
chr13	48506925	48547250	cfoshela; chr13	48525052	48525176;chr13	48535720	48535921
chr13	48175750	48296683	cfoshela; chr13	48221885	48222003;chr13	48241377	48241535;chr13	48264002	48264217;chr13	48292174	48292310;chr13	48290608	48290734;chr13	48199432	48199612
chr13	47127179	47167428	cfoshela; chr13	47145315	47145424;chr13	47153032	47153172
chr13	46397587	46437841	cfoshela; chr13	46423838	46423956;chr13	46433963	46434099
chr13	44600112	44660476	cfoshela; chr13	44614968	44615078;chr13	44635093	44635193;chr13	44640539	44640693
chr13	43667985	43789079	cfoshela; chr13	43740220	43740366;chr13	43744860	43745032;chr13	43773586	43773799;chr13	43785514	43785676;chr13	43778670	43778883;chr13	43704222	43704410
chr13	42730913	42791313	cfoshela; chr13	42733241	42733373;chr13	42741413	42741531;chr13	42766252	42766402
chr13	41045252	41085488	cfoshela; chr13	41076181	41076301;chr13	41082627	41082743
chr13	39550434	39611058	cfoshela; chr13	39585761	39586059;chr13	39588268	39588461;chr13	39603534	39603667
chr13	33907372	33947650	cfoshela; chr13	33935025	33935142;chr13	33941498	33941659
chr13	32570229	32610555	cfoshela; chr13	32592144	32592296;chr13	32598478	32598652
chr13	30186088	30226398	cfoshela; chr13	30215839	30215971;chr13	30216551	30216729
chr13	28903333	28943689	cfoshela; chr13	28907750	28907920;chr13	28908555	28908741
chr13	27043448	27083725	cfoshela; chr13	27072172	27072319;chr13	27079410	27079540
chr13	26451344	26531875	cfoshela; chr13	26485046	26485173;chr13	26495215	26495343;chr13	26455199	26455365;chr13	26510568	26510678
chr12	130441293	130481601	cfoshela; chr12	130452860	130452994;chr12	130475644	130475818
chr12	128692258	128732731	cfoshela; chr12	128710538	128710743;chr12	128712777	128713045
chr12	126126455	126187063	cfoshela; chr12	126133973	126134117;chr12	126166072	126166216;chr12	126176465	126176785
chr12	123940214	124020790	cfoshela; chr12	123957330	123957519;chr12	123966965	123967098;chr12	123967678	123967812;chr12	123974754	123974874
chr12	122100022	122180628	cfoshela; chr12	122113416	122113573;chr12	122140307	122140449;chr12	122145323	122145484;chr12	122177138	122177284
chr12	121391235	121431453	cfoshela; chr12	121417567	121417669;chr12	121419121	121419237
chr12	120656759	120717139	cfoshela; chr12	120687960	120688070;chr12	120706929	120707033;chr12	120708869	120709035
chr12	120044436	120084740	cfoshela; chr12	120046693	120046851;chr12	120055556	120055702
chr12	116033153	116073495	cfoshela; chr12	116047551	116047701;chr12	116065381	116065573
chr12	115832381	115872670	cfoshela; chr12	115839070	115839237;chr12	115847407	115847529
chr12	113831170	113932317	cfoshela; chr12	113836543	113836816;chr12	113841119	113841348;chr12	113838400	113838560;chr12	113855700	113855983;chr12	113858976	113859178
chr12	111004910	111065495	cfoshela; chr12	111034581	111034897;chr12	111045181	111045291;chr12	111047588	111047747
chr12	110449314	110509828	cfoshela; chr12	110492299	110492449;chr12	110507250	110507414;chr12	110500421	110500621
chr12	109457840	109538509	cfoshela; chr12	109486225	109486463;chr12	109500589	109500767;chr12	109468744	109468862;chr12	109499994	109500129
chr12	107492009	107552425	cfoshela; chr12	107529993	107530095;chr12	107546313	107546512;chr12	107548571	107548686
chr12	105673177	105713426	cfoshela; chr12	105686098	105686222;chr12	105698045	105698170
chr12	104150397	104190641	cfoshela; chr12	104171879	104171987;chr12	104175483	104175619
chr12	103857836	103898112	cfoshela; chr12	103877391	103877539;chr12	103893628	103893756
chr12	103682478	103722786	cfoshela; chr12	103710695	103710823;chr12	103720262	103720442
chr12	103305258	103345643	cfoshela; chr12	103326520	103326762;chr12	103332595	103332738
chr12	103066972	103107203	cfoshela; chr12	103095577	103095692;chr12	103100173	103100289
chr12	100793488	100833766	cfoshela; chr12	100809392	100809492;chr12	100812772	100812950
chr12	95327871	95368212	cfoshela; chr12	95345408	95345577;chr12	95363738	95363910
chr12	94662753	94743425	cfoshela; chr12	94706652	94706804;chr12	94723831	94724053;chr12	94720993	94721165;chr12	94681977	94682103
chr12	94505330	94606122	cfoshela; chr12	94523062	94523254;chr12	94530028	94530134;chr12	94551251	94551376;chr12	94567302	94567540;chr12	94572198	94572329
chr12	92825874	92866225	cfoshela; chr12	92826872	92827009;chr12	92840528	92840742
chr12	92702189	92742483	cfoshela; chr12	92703236	92703401;chr12	92708789	92708918
chr12	91990414	92050856	cfoshela; chr12	92005290	92005432;chr12	92008168	92008359;chr12	92008699	92008808
chr12	91051427	91111813	cfoshela; chr12	91052888	91053008;chr12	91057610	91057762;chr12	91055267	91055381
chr12	90986865	91027274	cfoshela; chr12	90988999	90989221;chr12	90998466	90998653
chr12	90660967	90721486	cfoshela; chr12	90692553	90692659;chr12	90696894	90697159;chr12	90695615	90695763
chr12	90294162	90334448	cfoshela; chr12	90324984	90325118;chr12	90331500	90331652
chr12	90012184	90052449	cfoshela; chr12	90017362	90017519;chr12	90041266	90041374
chr12	88847100	88887441	cfoshela; chr12	88866042	88866142;chr12	88869225	88869466
chr12	88635492	88696244	cfoshela; chr12	88674685	88674933;chr12	88687093	88687493;chr12	88693449	88693553
chr12	87967078	88108158	cfoshela; chr12	88035758	88035904;chr12	88053981	88054133;chr12	88078743	88078916;chr12	88080838	88081052;chr12	88099574	88099682;chr12	88098004	88098109;chr12	87982811	87982993
chr12	87822613	87883110	cfoshela; chr12	87844006	87844180;chr12	87849575	87849731;chr12	87862289	87862456
chr12	87312324	87352616	cfoshela; chr12	87317799	87317951;chr12	87319223	87319363
chr12	87219448	87259970	cfoshela; chr12	87226832	87226954;chr12	87243118	87243518
chr12	87148826	87189102	cfoshela; chr12	87160187	87160357;chr12	87165290	87165396
chr12	86692848	86753392	cfoshela; chr12	86730141	86730267;chr12	86745596	86745857;chr12	86738853	86739010
chr12	86075536	86115896	cfoshela; chr12	86075809	86075933;chr12	86079089	86079325
chr12	85519459	85579831	cfoshela; chr12	85552762	85552893;chr12	85578816	85578943;chr12	85531329	85531443
chr12	84669496	84770188	cfoshela; chr12	84714067	84714181;chr12	84722787	84722887;chr12	84741841	84741960;chr12	84683503	84683722;chr12	84752442	84752582
chr12	84536541	84577023	cfoshela; chr12	84544416	84544613;chr12	84545518	84545803
chr12	83926285	83966534	cfoshela; chr12	83934427	83934564;chr12	83936206	83936318
chr12	79464726	79505003	cfoshela; chr12	79469912	79470027;chr12	79471318	79471480
chr12	78304290	78344562	cfoshela; chr12	78338264	78338400;chr12	78342142	78342278
chr12	75357451	75397797	cfoshela; chr12	75373718	75373919;chr12	75388594	75388739
chr12	74597501	74637787	cfoshela; chr12	74624319	74624451;chr12	74634184	74634338
chr12	74421817	74462095	cfoshela; chr12	74446948	74447083;chr12	74461813	74461956
chr12	69793210	69853716	cfoshela; chr12	69833025	69833140;chr12	69838541	69838747;chr12	69840783	69840968
chr12	69294274	69354696	cfoshela; chr12	69319113	69319310;chr12	69326002	69326125;chr12	69324197	69324299
chr12	68632962	68673203	cfoshela; chr12	68646579	68646717;chr12	68667916	68668019
chr12	67610851	67792302	cfoshela; chr12	67687545	67687674;chr12	67688680	67688806;chr12	67651637	67651737;chr12	67704498	67704690;chr12	67633724	67633830;chr12	67745964	67746108;chr12	67739645	67739859;chr12	67748545	67748805;chr12	67778095	67778275
chr12	64267918	64368993	cfoshela; chr12	64282969	64283229;chr12	64289447	64289645;chr12	64284066	64284260;chr12	64329212	64329426;chr12	64311778	64311987
chr12	63467217	63507569	cfoshela; chr12	63491010	63491208;chr12	63500729	63500883
chr12	62595145	62635393	cfoshela; chr12	62598098	62598241;chr12	62598923	62599028
chr12	57090073	57130407	cfoshela; chr12	57105610	57105801;chr12	57114152	57114295
chr12	56989124	57029376	cfoshela; chr12	56990521	56990635;chr12	56990901	56991039
chr12	55320662	55361003	cfoshela; chr12	55326057	55326234;chr12	55347762	55347926
chr12	52476036	52536480	cfoshela; chr12	52500734	52500867;chr12	52505460	52505609;chr12	52525636	52525798
chr12	52040364	52141421	cfoshela; chr12	52101657	52101834;chr12	52121675	52121777;chr12	52108360	52108600;chr12	52052772	52052918;chr12	52059683	52060075
chr12	50900319	50940641	cfoshela; chr12	50924196	50924357;chr12	50927513	50927674
chr12	49445285	49485753	cfoshela; chr12	49453864	49454029;chr12	49466924	49467227
chr12	49189633	49250026	cfoshela; chr12	49213039	49213156;chr12	49236940	49237116;chr12	49222583	49222683
chr12	48861386	48962266	cfoshela; chr12	48882055	48882237;chr12	48904500	48904661;chr12	48927216	48927384;chr12	48923013	48923251;chr12	48934627	48934758
chr12	47869720	47909967	cfoshela; chr12	47881527	47881644;chr12	47893849	47893979
chr12	45566144	45767785	cfoshela; chr12	45694635	45694781;chr12	45698049	45698204;chr12	45701514	45701614;chr12	45622797	45622965;chr12	45633300	45633417;chr12	45630156	45630476;chr12	45639693	45639869;chr12	45644151	45644293;chr12	45762964	45763167;chr12	45765928	45766042
chr12	45427816	45468053	cfoshela; chr12	45454160	45454260;chr12	45466834	45466971
chr12	44949995	45373848	cfoshela; chr12	45110538	45110714;chr12	45122958	45123213;chr12	45132199	45132419;chr12	45111921	45112071;chr12	45120267	45120519;chr12	45135976	45136084;chr12	45148372	45148512;chr12	45153758	45154022;chr12	45172695	45172843;chr12	45151208	45151311;chr12	45233558	45233689;chr12	45163845	45164006;chr12	45173807	45174053;chr12	45229952	45230181;chr12	45236240	45236441;chr12	45242985	45243135;chr12	45236970	45237139;chr12	45343569	45343680;chr12	45337968	45338081;chr12	45341362	45341742;chr12	45345129	45345275
chr12	43863981	43944528	cfoshela; chr12	43871387	43871493;chr12	43872509	43872693;chr12	43914624	43914768;chr12	43913109	43913222
chr12	36993432	37094301	cfoshela; chr12	37065069	37065185;chr12	37072748	37072958;chr12	37066943	37067083;chr12	37004988	37005192;chr12	37066345	37066544
chr12	32946879	33007428	cfoshela; chr12	32964843	32965089;chr12	32965710	32965907;chr12	32988493	32988599
chr12	31753872	31814522	cfoshela; chr12	31777182	31777355;chr12	31793460	31793773;chr12	31791108	31791272
chr12	29839943	29880336	cfoshela; chr12	29841121	29841344;chr12	29851444	29851614
chr12	29466750	29507123	cfoshela; chr12	29472967	29473195;chr12	29474674	29474819
chr12	26305703	26346009	cfoshela; chr12	26319026	26319166;chr12	26343333	26343499
chr12	25963745	26004090	cfoshela; chr12	25969061	25969186;chr12	25995014	25995234
chr12	25864869	25925356	cfoshela; chr12	25873537	25873643;chr12	25879742	25879857;chr12	25907416	25907682
chr12	25669048	25749681	cfoshela; chr12	25738409	25738540;chr12	25745637	25745779;chr12	25692817	25693065;chr12	25715046	25715158
chr12	24107509	24147727	cfoshela; chr12	24111261	24111372;chr12	24122836	24122943
chr12	20368455	20408802	cfoshela; chr12	20386446	20386616;chr12	20394848	20395025
chr12	19963268	20063970	cfoshela; chr12	19990929	19991077;chr12	20016739	20016839;chr12	20015679	20015819;chr12	20049329	20049459;chr12	20044826	20045010
chr12	19906335	19946671	cfoshela; chr12	19928256	19928409;chr12	19931005	19931188
chr12	19771585	19832225	cfoshela; chr12	19788949	19789349;chr12	19803539	19803651;chr12	19794397	19794525
chr12	15992178	16032417	cfoshela; chr12	16007157	16007257;chr12	16022949	16023088
chr12	15827296	15867528	cfoshela; chr12	15841080	15841191;chr12	15845992	15846113
chr12	15184066	15264733	cfoshela; chr12	15237012	15237112;chr12	15253994	15254188;chr12	15238211	15238433;chr12	15207287	15207438
chr12	14841042	14881292	cfoshela; chr12	14847827	14847968;chr12	14880554	14880663
chr12	13206167	13266601	cfoshela; chr12	13240673	13240891;chr12	13250650	13250750;chr12	13219834	13219950
chr12	13110336	13190988	cfoshela; chr12	13138764	13138932;chr12	13146312	13146495;chr12	13169376	13169574;chr12	13181279	13181382
chr12	12840603	12961502	cfoshela; chr12	12879618	12879795;chr12	12882662	12882798;chr12	12916370	12916501;chr12	12914780	12914943;chr12	12927642	12927773;chr12	12848317	12848478
chr12	12770942	12831510	cfoshela; chr12	12803138	12803292;chr12	12823875	12824029;chr12	12820476	12820736
chr12	10153471	10274585	cfoshela; chr12	10216042	10216146;chr12	10226633	10226819;chr12	10235896	10236072;chr12	10176202	10176390;chr12	10256073	10256386;chr12	10249083	10249230
chr12	6176948	6358564	cfoshela; chr12	6259618	6259746;chr12	6265371	6265593;chr12	6274668	6274815;chr12	6266350	6266508;chr12	6312132	6312258;chr12	6302834	6303017;chr12	6324829	6325127;chr12	6350614	6350786;chr12	6352256	6352438
chr12	2841384	2881664	cfoshela; chr12	2872572	2872694;chr12	2874994	2875152
chr11	127539615	127600128	cfoshela; chr11	127546730	127546870;chr11	127582988	127583256;chr11	127585729	127585834
chr11	125702344	125742744	cfoshela; chr11	125717011	125717207;chr11	125729108	125729312
chr11	123654940	123695218	cfoshela; chr11	123660837	123660985;chr11	123676712	123676842
chr11	121532067	121592579	cfoshela; chr11	121556380	121556538;chr11	121565257	121565393;chr11	121573029	121573247
chr11	117629885	117670113	cfoshela; chr11	117651204	117651304;chr11	117663087	117663215
chr11	113656040	113696276	cfoshela; chr11	113661584	113661684;chr11	113671109	113671245
chr11	112540442	112621030	cfoshela; chr11	112552993	112553154;chr11	112560565	112560734;chr11	112580363	112580463;chr11	112578444	112578602
chr11	111469444	111509644	cfoshela; chr11	111496459	111496559;chr11	111504496	111504596
chr11	111388213	111428613	cfoshela; chr11	111388771	111389020;chr11	111393474	111393625
chr11	109731374	109771671	cfoshela; chr11	109732836	109733019;chr11	109749529	109749643
chr11	109677840	109718133	cfoshela; chr11	109687816	109688006;chr11	109713800	109713903
chr11	109543206	109583535	cfoshela; chr11	109570437	109570641;chr11	109572205	109572330
chr11	108263149	108303514	cfoshela; chr11	108271925	108272067;chr11	108282337	108282560
chr11	104504728	104545030	cfoshela; chr11	104508747	104508924;chr11	104520950	104521075
chr11	103295199	103335477	cfoshela; chr11	103312143	103312267;chr11	103316579	103316733
chr11	102213604	102253940	cfoshela; chr11	102222413	102222581;chr11	102245477	102245645
chr11	101592557	101652954	cfoshela; chr11	101602745	101602854;chr11	101621084	101621246;chr11	101643648	101643774
chr11	101449550	101570390	cfoshela; chr11	101533314	101533424;chr11	101548567	101548699;chr11	101488029	101488208;chr11	101514726	101514840;chr11	101520479	101520626;chr11	101554376	101554534
chr11	101212366	101252834	cfoshela; chr11	101242638	101242914;chr11	101246540	101246732
chr11	100295240	100335491	cfoshela; chr11	100296682	100296823;chr11	100302020	100302130
chr11	100201751	100242173	cfoshela; chr11	100227225	100227424;chr11	100237226	100237449
chr11	100058287	100179256	cfoshela; chr11	100060794	100060930;chr11	100068341	100068505;chr11	100085324	100085431;chr11	100095789	100096055;chr11	100152313	100152487;chr11	100153192	100153314
chr11	98192460	98252851	cfoshela; chr11	98205016	98205160;chr11	98209819	98209961;chr11	98211388	98211493
chr11	97710112	97750322	cfoshela; chr11	97741260	97741370;chr11	97746552	97746652
chr11	96710542	96750829	cfoshela; chr11	96721458	96721566;chr11	96738091	96738270
chr11	95605210	95645572	cfoshela; chr11	95632376	95632491;chr11	95636157	95636404
chr11	94051832	94172695	cfoshela; chr11	94105025	94105133;chr11	94110208	94110408;chr11	94110873	94111026;chr11	94119670	94119819;chr11	94147220	94147363;chr11	94149683	94149793
chr11	93502591	93542886	cfoshela; chr11	93509240	93509346;chr11	93525139	93525328
chr11	87897929	87938347	cfoshela; chr11	87908821	87909025;chr11	87927934	87928148
chr11	87762294	87822796	cfoshela; chr11	87771230	87771435;chr11	87775242	87775350;chr11	87788053	87788242
chr11	86533996	86574264	cfoshela; chr11	86562133	86562247;chr11	86562461	86562615
chr11	85950630	86212979	cfoshela; chr11	86084791	86085018;chr11	86115109	86115327;chr11	86132183	86132330;chr11	86127411	86127545;chr11	86108546	86108753;chr11	86184797	86184922;chr11	86130688	86130827;chr11	86129380	86129578;chr11	86126538	86126792;chr11	86164942	86165188;chr11	86205259	86205369;chr11	86021501	86021696;chr11	85981738	85981887
chr11	85882876	85943475	cfoshela; chr11	85897343	85897537;chr11	85912870	85913147;chr11	85904637	85904765
chr11	85398095	85579802	cfoshela; chr11	85549282	85549557;chr11	85561610	85561806;chr11	85551073	85551202;chr11	85571854	85571979;chr11	85490739	85490887;chr11	85565265	85565552;chr11	85562835	85563118;chr11	85572516	85572632;chr11	85441706	85441854
chr11	85202946	85243243	cfoshela; chr11	85217059	85217173;chr11	85233182	85233365
chr11	83031762	83112712	cfoshela; chr11	83099894	83100294;chr11	83102526	83102726;chr11	83110061	83110221;chr11	83045638	83045828
chr11	82908664	83029610	cfoshela; chr11	82932898	82933082;chr11	82955789	82955938;chr11	82961899	82962087;chr11	82960972	82961093;chr11	82963290	82963460;chr11	82972798	82972932
chr11	82417972	82478523	cfoshela; chr11	82433746	82433890;chr11	82440451	82440706;chr11	82460381	82460533
chr11	80218617	80279120	cfoshela; chr11	80244888	80245100;chr11	80249456	80249566;chr11	80262137	80262318
chr11	79957816	80018288	cfoshela; chr11	79975265	79975403;chr11	79983845	79983969;chr11	79982748	79982958
chr11	76928193	76968480	cfoshela; chr11	76948911	76949065;chr11	76949344	76949477
chr11	75634726	75675080	cfoshela; chr11	75655082	75655286;chr11	75659242	75659392
chr11	73516705	73557038	cfoshela; chr11	73527356	73527565;chr11	73543407	73543531
chr11	72572421	72612755	cfoshela; chr11	72584014	72584182;chr11	72587460	72587626
chr11	71907090	71967589	cfoshela; chr11	71923199	71923393;chr11	71937323	71937460;chr11	71958746	71958914
chr11	67212374	67252650	cfoshela; chr11	67223711	67223833;chr11	67226006	67226160
chr11	66688308	66728671	cfoshela; chr11	66704302	66704498;chr11	66720074	66720241
chr11	66396208	66436502	cfoshela; chr11	66416335	66416467;chr11	66428221	66428383
chr11	65654056	65714440	cfoshela; chr11	65706164	65706306;chr11	65712704	65712846;chr11	65666150	65666250
chr11	64995238	65075977	cfoshela; chr11	64996206	64996440;chr11	65015969	65016120;chr11	65005734	65005918;chr11	65034889	65035059
chr11	64926271	64966806	cfoshela; chr11	64942685	64942991;chr11	64945349	64945578
chr11	63853116	63893590	cfoshela; chr11	63859197	63859442;chr11	63872522	63872751
chr11	61547746	61588088	cfoshela; chr11	61549569	61549739;chr11	61569983	61570155
chr11	60886007	60926290	cfoshela; chr11	60902829	60902987;chr11	60909746	60909871
chr11	59281871	59322166	cfoshela; chr11	59300631	59300780;chr11	59311122	59311268
chr11	47779512	47981674	cfoshela; chr11	47912695	47912809;chr11	47917714	47917944;chr11	47895967	47896367;chr11	47897340	47897539;chr11	47925134	47925335;chr11	47834450	47834633;chr11	47836245	47836489;chr11	47840031	47840164;chr11	47916183	47916511;chr11	47971728	47971858
chr11	47220158	47260561	cfoshela; chr11	47243451	47243619;chr11	47255760	47255995
chr11	46893867	46934188	cfoshela; chr11	46908397	46908504;chr11	46926544	46926758
chr11	37469563	37530023	cfoshela; chr11	37478686	37478812;chr11	37483168	37483304;chr11	37482283	37482481
chr11	35963210	36003433	cfoshela; chr11	35987809	35987909;chr11	35990647	35990770
chr11	35296793	35377465	cfoshela; chr11	35315439	35315628;chr11	35330420	35330680;chr11	35342249	35342367;chr11	35369279	35369384
chr11	35115360	35155746	cfoshela; chr11	35144834	35145078;chr11	35152904	35153046
chr11	34871841	35013134	cfoshela; chr11	34987551	34987765;chr11	35008897	35009110;chr11	34989659	34989833;chr11	34951090	34951314;chr11	34955228	34955333;chr11	35010066	35010264;chr11	35008111	35008276
chr11	34572035	34733333	cfoshela; chr11	34623294	34623425;chr11	34632173	34632322;chr11	34630373	34630523;chr11	34659399	34659541;chr11	34663460	34663654;chr11	34633041	34633283;chr11	34577690	34577854;chr11	34661038	34661164
chr11	34271488	34432618	cfoshela; chr11	34349631	34349857;chr11	34358892	34358997;chr11	34309986	34310130;chr11	34323517	34323617;chr11	34324891	34324998;chr11	34405609	34405746;chr11	34374494	34374603;chr11	34383271	34383473
chr11	34212722	34253114	cfoshela; chr11	34221846	34222089;chr11	34241663	34241812
chr11	33851084	33891445	cfoshela; chr11	33877532	33877745;chr11	33891003	33891151
chr11	33667054	33707422	cfoshela; chr11	33694474	33694592;chr11	33701346	33701596
chr11	33018708	33059045	cfoshela; chr11	33022535	33022635;chr11	33039557	33039794
chr11	32053885	32094223	cfoshela; chr11	32066252	32066399;chr11	32087356	32087547
chr11	31832809	31873226	cfoshela; chr11	31850299	31850487;chr11	31852944	31853173
chr11	29432060	29492728	cfoshela; chr11	29458983	29459309;chr11	29460030	29460192;chr11	29459252	29459432
chr11	29147335	29328834	cfoshela; chr11	29239186	29239362;chr11	29244126	29244250;chr11	29272065	29272227;chr11	29288263	29288413;chr11	29258657	29258822;chr11	29307335	29307521;chr11	29260394	29260628;chr11	29189464	29189604;chr11	29299937	29300099
chr11	27894986	27935292	cfoshela; chr11	27905102	27905256;chr11	27913044	27913196
chr11	27846299	27886560	cfoshela; chr11	27860578	27860719;chr11	27882939	27883059
chr11	27320800	27522571	cfoshela; chr11	27362445	27362558;chr11	27363523	27363684;chr11	27370974	27371170;chr11	27366284	27366384;chr11	27369886	27370042;chr11	27401308	27401584;chr11	27373897	27374297;chr11	27445782	27445902;chr11	27434471	27434579;chr11	27442717	27442858
chr11	27167631	27228526	cfoshela; chr11	27179923	27180323;chr11	27191534	27191773;chr11	27187721	27187977
chr11	26596042	26636357	cfoshela; chr11	26599352	26599500;chr11	26601251	26601418
chr11	26281473	26321709	cfoshela; chr11	26302067	26302198;chr11	26312081	26312186
chr11	26174250	26234715	cfoshela; chr11	26179644	26179816;chr11	26205590	26205743;chr11	26212684	26212824
chr11	25997234	26037657	cfoshela; chr11	25999200	25999429;chr11	26006719	26006913
chr11	23183157	23223439	cfoshela; chr11	23183427	23183591;chr11	23183727	23183845
chr11	19902555	19983243	cfoshela; chr11	19930371	19930534;chr11	19946010	19946216;chr11	19933174	19933324;chr11	19973338	19973507
chr11	19388826	19429144	cfoshela; chr11	19416042	19416156;chr11	19420491	19420695
chr11	18485672	18526108	cfoshela; chr11	18511653	18511893;chr11	18514418	18514614
chr11	17198919	17259365	cfoshela; chr11	17234671	17234836;chr11	17245812	17245937;chr11	17242050	17242206
chr11	13234825	13275120	cfoshela; chr11	13239807	13239994;chr11	13255649	13255757
chr11	13165656	13206006	cfoshela; chr11	13186416	13186551;chr11	13194614	13194829
chr11	12736589	12777023	cfoshela; chr11	12748169	12748292;chr11	12770713	12771024
chr11	12680719	12721156	cfoshela; chr11	12702493	12702774;chr11	12706599	12706755
chr11	12639034	12679364	cfoshela; chr11	12662062	12662253;chr11	12671874	12672013
chr11	12531657	12571983	cfoshela; chr11	12547691	12547865;chr11	12560276	12560428
chr11	12004827	12065419	cfoshela; chr11	12022190	12022390;chr11	12044412	12044638;chr11	12058285	12058451
chr11	11902995	11983786	cfoshela; chr11	11955495	11955644;chr11	11972038	11972206;chr11	11976618	11976880;chr11	11970479	11970691
chr11	11755053	11795393	cfoshela; chr11	11791538	11791721;chr11	11795196	11795353
chr11	10408534	10469006	cfoshela; chr11	10467658	10467772;chr11	10468730	10468986;chr11	10433167	10433269
chr11	10270800	10351415	cfoshela; chr11	10287722	10287890;chr11	10303738	10303952;chr11	10307044	10307144;chr11	10308201	10308334
chr11	10100474	10140738	cfoshela; chr11	10101103	10101229;chr11	10117819	10117957
chr11	9851267	9891642	cfoshela; chr11	9878425	9878574;chr11	9884174	9884400
chr11	9531514	9571870	cfoshela; chr11	9544182	9544400;chr11	9547102	9547240
chr11	8861121	8921641	cfoshela; chr11	8883712	8883845;chr11	8884829	8885024;chr11	8912956	8913148
chr11	7533886	7594351	cfoshela; chr11	7578265	7578437;chr11	7583349	7583515;chr11	7582467	7582594
chr10	132591613	132631961	cfoshela; chr10	132623274	132623490;chr10	132625198	132625330
chr10	129574684	129635140	cfoshela; chr10	129597080	129597225;chr10	129616343	129616514;chr10	129633748	129633888
chr10	128183727	128224097	cfoshela; chr10	128197138	128197286;chr10	128199900	128200122
chr10	128030506	128171687	cfoshela; chr10	128100511	128100613;chr10	128101278	128101446;chr10	128055637	128055803;chr10	128076765	128076929;chr10	128054527	128054660;chr10	128137109	128137300;chr10	128138689	128138946
chr10	127900506	127940821	cfoshela; chr10	127926140	127926321;chr10	127931904	127932038
chr10	127850451	127890763	cfoshela; chr10	127877825	127878021;chr10	127882991	127883107
chr10	127551409	127611794	cfoshela; chr10	127558105	127558236;chr10	127579728	127579854;chr10	127581777	127581905
chr10	124575745	124636268	cfoshela; chr10	124601821	124602027;chr10	124611246	124611411;chr10	124614497	124614649
chr10	124045643	124086003	cfoshela; chr10	124057480	124057740;chr10	124073961	124074061
chr10	120737490	120777787	cfoshela; chr10	120754901	120755069;chr10	120756564	120756693
chr10	118722295	118762555	cfoshela; chr10	118724367	118724480;chr10	118756672	118756819
chr10	118681125	118721455	cfoshela; chr10	118696684	118696871;chr10	118697409	118697552
chr10	116426168	116546971	cfoshela; chr10	116441283	116441391;chr10	116456326	116456445;chr10	116458805	116458991;chr10	116464309	116464455;chr10	116504698	116504811;chr10	116529599	116529730
chr10	116285221	116406191	cfoshela; chr10	116361544	116361644;chr10	116373723	116373888;chr10	116383082	116383330;chr10	116384441	116384604;chr10	116395611	116395737;chr10	116398170	116398338
chr10	116088802	116129110	cfoshela; chr10	116117617	116117803;chr10	116124956	116125078
chr10	114772212	114852912	cfoshela; chr10	114823518	114823715;chr10	114837154	114837375;chr10	114795546	114795679;chr10	114843341	114843490
chr10	114653646	114693916	cfoshela; chr10	114665371	114665475;chr10	114669631	114669797
chr10	114558308	114598605	cfoshela; chr10	114561716	114561852;chr10	114565368	114565529
chr10	114256274	114296754	cfoshela; chr10	114267283	114267481;chr10	114268957	114269239
chr10	114113567	114174237	cfoshela; chr10	114129811	114130092;chr10	114139339	114139473;chr10	114133141	114133396
chr10	112494852	112535181	cfoshela; chr10	112523992	112524199;chr10	112524816	112524938
chr10	112208582	112269064	cfoshela; chr10	112251107	112251298;chr10	112262675	112262820;chr10	112231786	112231932
chr10	112131957	112172254	cfoshela; chr10	112149177	112149336;chr10	112164547	112164685
chr10	104682773	104763422	cfoshela; chr10	104738633	104738893;chr10	104738823	104738933;chr10	104713069	104713179;chr10	104715310	104715479
chr10	103673518	103713930	cfoshela; chr10	103688208	103688369;chr10	103689023	103689274
chr10	102048516	102149327	cfoshela; chr10	102057556	102057696;chr10	102061147	102061254;chr10	102083886	102084060;chr10	102068009	102068175;chr10	102114608	102114832
chr10	101760781	101801025	cfoshela; chr10	101793219	101793352;chr10	101794316	101794427
chr10	101679204	101759668	cfoshela; chr10	101756149	101756251;chr10	101758029	101758137;chr10	101716103	101716239;chr10	101734078	101734196
chr10	101593389	101633683	cfoshela; chr10	101599819	101599973;chr10	101622313	101622453
chr10	101479616	101540090	cfoshela; chr10	101525763	101525956;chr10	101529641	101529799;chr10	101533750	101533873
chr10	101379012	101419364	cfoshela; chr10	101411303	101411459;chr10	101416912	101417108
chr10	96974348	97014636	cfoshela; chr10	96979537	96979713;chr10	96985815	96985927
chr10	95208152	95288875	cfoshela; chr10	95208628	95208773;chr10	95218341	95218468;chr10	95220910	95221031;chr10	95225613	95225943
chr10	93969925	94010215	cfoshela; chr10	93972714	93972847;chr10	93988650	93988807
chr10	93616821	93657101	cfoshela; chr10	93641526	93641626;chr10	93651625	93651805
chr10	93195972	93377292	cfoshela; chr10	93325922	93326115;chr10	93337872	93338040;chr10	93338979	93339155;chr10	93355097	93355203;chr10	93290475	93290660;chr10	93360335	93360435;chr10	93261815	93261926;chr10	93366809	93366934;chr10	93363487	93363643
chr10	92033424	92073880	cfoshela; chr10	92063775	92064053;chr10	92069339	92069517
chr10	91281834	91322275	cfoshela; chr10	91303065	91303388;chr10	91313766	91313884
chr10	91195514	91255888	cfoshela; chr10	91208204	91208312;chr10	91216519	91216673;chr10	91231514	91231626
chr10	90995910	91036315	cfoshela; chr10	91012181	91012469;chr10	91028038	91028155
chr10	90390206	90430589	cfoshela; chr10	90392063	90392340;chr10	90401100	90401206
chr10	89842739	89923400	cfoshela; chr10	89900239	89900389;chr10	89902504	89902766;chr10	89907762	89907877;chr10	89860180	89860314
chr10	89560942	89621417	cfoshela; chr10	89592133	89592293;chr10	89595127	89595257;chr10	89595729	89595914
chr10	89509585	89549894	cfoshela; chr10	89511684	89511798;chr10	89519310	89519505
chr10	87351999	87412448	cfoshela; chr10	87392225	87392358;chr10	87396163	87396263;chr10	87393649	87393865
chr10	85590301	85630556	cfoshela; chr10	85599139	85599294;chr10	85602055	85602155
chr10	85489658	85529884	cfoshela; chr10	85514522	85514641;chr10	85515608	85515715
chr10	85344104	85444957	cfoshela; chr10	85416668	85416803;chr10	85432349	85432547;chr10	85442066	85442266;chr10	85358158	85358348;chr10	85361835	85361965
chr10	81892656	81932982	cfoshela; chr10	81908462	81908627;chr10	81913521	81913682
chr10	78775584	78815836	cfoshela; chr10	78780510	78780652;chr10	78785786	78785896
chr10	76594486	76634900	cfoshela; chr10	76621976	76622158;chr10	76625080	76625312
chr10	76335544	76375880	cfoshela; chr10	76352827	76352975;chr10	76354110	76354298
chr10	75695275	75735522	cfoshela; chr10	75695916	75696028;chr10	75712719	75712854
chr10	75637495	75677811	cfoshela; chr10	75654008	75654224;chr10	75661245	75661345
chr10	75312844	75353317	cfoshela; chr10	75323267	75323433;chr10	75338913	75339220
chr10	74085003	74145449	cfoshela; chr10	74095782	74095907;chr10	74106312	74106450;chr10	74117984	74118167
chr10	73660701	73700932	cfoshela; chr10	73673935	73674039;chr10	73690318	73690445
chr10	73573901	73614268	cfoshela; chr10	73600939	73601160;chr10	73603867	73604013
chr10	73420607	73460922	cfoshela; chr10	73428689	73428889;chr10	73457448	73457563
chr10	69555467	69596167	cfoshela; chr10	69565719	69566115;chr10	69583336	69583640
chr10	69459692	69540553	cfoshela; chr10	69517212	69517492;chr10	69526947	69527206;chr10	69535652	69535821;chr10	69523849	69524002
chr10	69169626	69250280	cfoshela; chr10	69220897	69221049;chr10	69245440	69245601;chr10	69248172	69248366;chr10	69249679	69249826
chr10	65129105	65169525	cfoshela; chr10	65129950	65130127;chr10	65137114	65137357
chr10	63787976	63828306	cfoshela; chr10	63809877	63810072;chr10	63813948	63814083
chr10	63670471	63710761	cfoshela; chr10	63673119	63673283;chr10	63680735	63680861
chr10	63156441	63277569	cfoshela; chr10	63177114	63177475;chr10	63187515	63187661;chr10	63188299	63188399;chr10	63190792	63190987;chr10	63211870	63212081;chr10	63267093	63267208
chr10	63009820	63090474	cfoshela; chr10	63038155	63038291;chr10	63063493	63063714;chr10	63065902	63066058;chr10	63057989	63058130
chr10	62885960	62946435	cfoshela; chr10	62893604	62893712;chr10	62894822	62894960;chr10	62905289	62905518
chr10	62689517	62729796	cfoshela; chr10	62701353	62701516;chr10	62714096	62714212
chr10	62496165	62536455	cfoshela; chr10	62496802	62496957;chr10	62501554	62501689
chr10	62440943	62481397	cfoshela; chr10	62458727	62458835;chr10	62458952	62459298
chr10	62359248	62439850	cfoshela; chr10	62386055	62386165;chr10	62394342	62394492;chr10	62408698	62408867;chr10	62420516	62420689
chr10	61885384	61925633	cfoshela; chr10	61903459	61903559;chr10	61911032	61911181
chr10	53944297	53984508	cfoshela; chr10	53955689	53955789;chr10	53969366	53969477
chr10	53843067	53903731	cfoshela; chr10	53850562	53850886;chr10	53873201	53873407;chr10	53881750	53881884
chr10	52009039	52049240	cfoshela; chr10	52016408	52016508;chr10	52034706	52034807
chr10	51915498	51955825	cfoshela; chr10	51931393	51931531;chr10	51941618	51941807
chr10	51787481	51847959	cfoshela; chr10	51823657	51823816;chr10	51826885	51827059;chr10	51825130	51825275
chr10	50421152	50501869	cfoshela; chr10	50446225	50446439;chr10	50449531	50449732;chr10	50447461	50447643;chr10	50479943	50480063
chr10	47936482	47996922	cfoshela; chr10	47937796	47937945;chr10	47946225	47946339;chr10	47952266	47952443
chr10	46442289	46482523	cfoshela; chr10	46465310	46465411;chr10	46469931	46470064
chr10	34980442	35040816	cfoshela; chr10	35025471	35025578;chr10	35028045	35028170;chr10	35039451	35039593
chr10	33410957	33471414	cfoshela; chr10	33443745	33443856;chr10	33462633	33462790;chr10	33463104	33463293
chr10	33290181	33370790	cfoshela; chr10	33339092	33339226;chr10	33361631	33361804;chr10	33311310	33311432;chr10	33334614	33334794
chr10	30804306	30864804	cfoshela; chr10	30822586	30822712;chr10	30823208	30823376;chr10	30839632	30839836
chr10	30107616	30168274	cfoshela; chr10	30113381	30113690;chr10	30133140	30133372;chr10	30141139	30141256
chr10	29950428	29990780	cfoshela; chr10	29975570	29975778;chr10	29988009	29988153
chr10	29408773	29489378	cfoshela; chr10	29470880	29471026;chr10	29489083	29489267;chr10	29434606	29434706;chr10	29449263	29449438
chr10	28903307	28983863	cfoshela; chr10	28957572	28957766;chr10	28962864	28962985;chr10	28961278	28961396;chr10	28921958	28922081
chr10	25281353	25321566	cfoshela; chr10	25287152	25287256;chr10	25292023	25292132
chr10	25091822	25232902	cfoshela; chr10	25144001	25144179;chr10	25150968	25151229;chr10	25178778	25178912;chr10	25194316	25194416;chr10	25202281	25202431;chr10	25220876	25221018;chr10	25226426	25226541
chr10	23807479	23847853	cfoshela; chr10	23841439	23841649;chr10	23843425	23843589
chr10	23623547	23704149	cfoshela; chr10	23660901	23661045;chr10	23667477	23667648;chr10	23674953	23675085;chr10	23680945	23681100
chr10	21592853	21673559	cfoshela; chr10	21664042	21664152;chr10	21665954	21666080;chr10	21601508	21601862;chr10	21601796	21601912
chr10	21297274	21337575	cfoshela; chr10	21319608	21319782;chr10	21322379	21322506
chr10	19023928	19064267	cfoshela; chr10	19042160	19042357;chr10	19048851	19048993
chr10	17729095	17789553	cfoshela; chr10	17737678	17737790;chr10	17747848	17747985;chr10	17755844	17756053
chr10	17591613	17631850	cfoshela; chr10	17594566	17594666;chr10	17609613	17609750
chr10	12318202	12358527	cfoshela; chr10	12347794	12348004;chr10	12353030	12353145
chr10	7377464	7417787	cfoshela; chr10	7384347	7384476;chr10	7393391	7393585
chr10	6977397	7017734	cfoshela; chr10	6994415	6994548;chr10	7006234	7006438
chr10	6769142	6889912	cfoshela; chr10	6819173	6819321;chr10	6838117	6838222;chr10	6833490	6833618;chr10	6830943	6831077;chr10	6804220	6804367;chr10	6861113	6861221
chr10	5568107	5628622	cfoshela; chr10	5578041	5578166;chr10	5578990	5579212;chr10	5616963	5617131
chr10	4735939	4776245	cfoshela; chr10	4736478	4736646;chr10	4758334	4758472
chr10	4271820	4332302	cfoshela; chr10	4275948	4276080;chr10	4292816	4292916;chr10	4312806	4313056
chr10	3829384	3889777	cfoshela; chr10	3842473	3842573;chr10	3857648	3857751;chr10	3884594	3884784
chr10	3091606	3132074	cfoshela; chr10	3103736	3103864;chr10	3127671	3128011
chr10	2453058	2553821	cfoshela; chr10	2493060	2493338;chr10	2496762	2496866;chr10	2526712	2526812;chr10	2508674	2508794;chr10	2541575	2541736
chr10	2115289	2155562	cfoshela; chr10	2144296	2144465;chr10	2151625	2151729
chr10	1965866	2026542	cfoshela; chr10	1986669	1986830;chr10	2010900	2011048;chr10	2000952	2001319
chr1	242767643	242807991	cfoshela; chr1	242775594	242775744;chr1	242782380	242782578
chr1	240036632	240117301	cfoshela; chr1	240036900	240037121;chr1	240051423	240051543;chr1	240067991	240068114;chr1	240047280	240047485
chr1	239925256	239985665	cfoshela; chr1	239932502	239932641;chr1	239936348	239936460;chr1	239937089	239937247
chr1	239816649	239897301	cfoshela; chr1	239821407	239821525;chr1	239822235	239822425;chr1	239840144	239840310;chr1	239871758	239871936
chr1	234194565	234234809	cfoshela; chr1	234214525	234214631;chr1	234229492	234229630
chr1	234133185	234173463	cfoshela; chr1	234138864	234138964;chr1	234140648	234140826
chr1	233056850	233218703	cfoshela; chr1	233159868	233160020;chr1	233177455	233177852;chr1	233180338	233180530;chr1	233200877	233201033;chr1	233128311	233128508;chr1	233181051	233181355;chr1	233199726	233199971;chr1	233068885	233069095
chr1	232833598	232873898	cfoshela; chr1	232859658	232859815;chr1	232862030	232862173
chr1	231830606	231891051	cfoshela; chr1	231857099	231857276;chr1	231876578	231876736;chr1	231871327	231871437
chr1	228645243	228685702	cfoshela; chr1	228660886	228661088;chr1	228661963	228662220
chr1	228260397	228341151	cfoshela; chr1	228275867	228276035;chr1	228308255	228308500;chr1	228316146	228316290;chr1	228307157	228307354
chr1	227029894	227090428	cfoshela; chr1	227040926	227041062;chr1	227044734	227044877;chr1	227063588	227063843
chr1	223853401	223913896	cfoshela; chr1	223909891	223910072;chr1	223912070	223912249;chr1	223857905	223858040
chr1	223691209	223731494	cfoshela; chr1	223703695	223703843;chr1	223709196	223709333
chr1	222495426	222555821	cfoshela; chr1	222521381	222521541;chr1	222528134	222528253;chr1	222546813	222546929
chr1	222121081	222161319	cfoshela; chr1	222141114	222141214;chr1	222142542	222142680
chr1	221927521	221987977	cfoshela; chr1	221957441	221957585;chr1	221961587	221961751;chr1	221981132	221981280
chr1	220010248	220111089	cfoshela; chr1	220066879	220066998;chr1	220069776	220069892;chr1	220079824	220080085;chr1	220096314	220096437;chr1	220108976	220109198
chr1	219686774	219747184	cfoshela; chr1	219718179	219718322;chr1	219727823	219727990;chr1	219710370	219710470
chr1	219482711	219684472	cfoshela; chr1	219632474	219632654;chr1	219655263	219655363;chr1	219633996	219634283;chr1	219669425	219669553;chr1	219656257	219656383;chr1	219659653	219660009;chr1	219679412	219679608;chr1	219571334	219571446;chr1	219575487	219575639;chr1	219680067	219680191
chr1	219320917	219361148	cfoshela; chr1	219327997	219328128;chr1	219340665	219340765
chr1	219270741	219311056	cfoshela; chr1	219275940	219276125;chr1	219279726	219279856
chr1	218663597	218724021	cfoshela; chr1	218665880	218666104;chr1	218667139	218667239;chr1	218691646	218691746
chr1	216866969	216907240	cfoshela; chr1	216900787	216900955;chr1	216904856	216904959
chr1	216674270	216775066	cfoshela; chr1	216700012	216700160;chr1	216720784	216720939;chr1	216732919	216733057;chr1	216736655	216736764;chr1	216769928	216770174
chr1	216611895	216652228	cfoshela; chr1	216617332	216617565;chr1	216620535	216620635
chr1	212649787	212690163	cfoshela; chr1	212679508	212679773;chr1	212686096	212686207
chr1	210809249	210849549	cfoshela; chr1	210833827	210833985;chr1	210836205	210836347
chr1	210712436	210752783	cfoshela; chr1	210725022	210725155;chr1	210725949	210726163
chr1	210133010	210173374	cfoshela; chr1	210157986	210158174;chr1	210168344	210168520
chr1	209811317	209932332	cfoshela; chr1	209876558	209876715;chr1	209878775	209878960;chr1	209814735	209814936;chr1	209832286	209832388;chr1	209879539	209879708;chr1	209888341	209888542
chr1	207591517	207631810	cfoshela; chr1	207609254	207609380;chr1	207629271	207629438
chr1	207498253	207538526	cfoshela; chr1	207500242	207500366;chr1	207507010	207507159
chr1	206397945	206478621	cfoshela; chr1	206441311	206441466;chr1	206460994	206461176;chr1	206424392	206424606;chr1	206471895	206472020
chr1	205961104	206001530	cfoshela; chr1	205978175	205978427;chr1	205980242	205980416
chr1	205542783	205664057	cfoshela; chr1	205544735	205545135;chr1	205549719	205549897;chr1	205551317	205551426;chr1	205564125	205564401;chr1	205577160	205577303;chr1	205633646	205633814
chr1	205385206	205486014	cfoshela; chr1	205445122	205445268;chr1	205463294	205463404;chr1	205472711	205472946;chr1	205480794	205480999;chr1	205480059	205480171
chr1	205213280	205334205	cfoshela; chr1	205319896	205320118;chr1	205321209	205321309;chr1	205328267	205328386;chr1	205247414	205247638;chr1	205267261	205267399;chr1	205334037	205334159
chr1	205133695	205174003	cfoshela; chr1	205145396	205145517;chr1	205167442	205167629
chr1	203390713	203430980	cfoshela; chr1	203408620	203408738;chr1	203411293	203411442
chr1	202613375	202694154	cfoshela; chr1	202653425	202653640;chr1	202661814	202661979;chr1	202674400	202674656;chr1	202684517	202684660
chr1	202518658	202579227	cfoshela; chr1	202530248	202530427;chr1	202555316	202555534;chr1	202559769	202559941
chr1	202095121	202175811	cfoshela; chr1	202103638	202103802;chr1	202106100	202106246;chr1	202142834	202143014;chr1	202125502	202125702
chr1	201737204	201898314	cfoshela; chr1	201770386	201770526;chr1	201787480	201787584;chr1	201780328	201780465;chr1	201841962	201842062;chr1	201772745	201773008;chr1	201794132	201794275;chr1	201826403	201826507;chr1	201843102	201843221
chr1	200237353	200358310	cfoshela; chr1	200258917	200259041;chr1	200265019	200265205;chr1	200298920	200299114;chr1	200294006	200294172;chr1	200342100	200342243;chr1	200312737	200312881
chr1	199694990	199755609	cfoshela; chr1	199696941	199697167;chr1	199724888	199725127;chr1	199739389	199739543
chr1	198868292	198908622	cfoshela; chr1	198875818	198876009;chr1	198876804	198876943
chr1	198536499	198576753	cfoshela; chr1	198572325	198572479;chr1	198573005	198573105
chr1	198361302	198401538	cfoshela; chr1	198367445	198367554;chr1	198386464	198386591
chr1	198090084	198130552	cfoshela; chr1	198091370	198091624;chr1	198095258	198095472
chr1	197974469	198035021	cfoshela; chr1	197978423	197978587;chr1	197995278	197995504;chr1	198014132	198014294
chr1	197507844	197568256	cfoshela; chr1	197508470	197508643;chr1	197509766	197509866;chr1	197533742	197533881
chr1	197096621	197136873	cfoshela; chr1	197117095	197117244;chr1	197126529	197126632
chr1	196874118	196934676	cfoshela; chr1	196893548	196893776;chr1	196904911	196905141;chr1	196907960	196908060
chr1	196697910	196738150	cfoshela; chr1	196698241	196698381;chr1	196733452	196733552
chr1	196335908	196416542	cfoshela; chr1	196343034	196343134;chr1	196349422	196349600;chr1	196356941	196357117;chr1	196353944	196354124
chr1	191878754	191999947	cfoshela; chr1	191910487	191910678;chr1	191912879	191913211;chr1	191936859	191937003;chr1	191943102	191943259;chr1	191965932	191966089;chr1	191941301	191941513
chr1	190691477	190731809	cfoshela; chr1	190712763	190712896;chr1	190721575	190721774
chr1	188223715	188264036	cfoshela; chr1	188236256	188236406;chr1	188258612	188258783
chr1	185707021	185747281	cfoshela; chr1	185707516	185707622;chr1	185727347	185727501
chr1	185214764	185255053	cfoshela; chr1	185237420	185237592;chr1	185246467	185246584
chr1	184981973	185022313	cfoshela; chr1	184986211	184986344;chr1	184999088	184999295
chr1	184705330	184745635	cfoshela; chr1	184718525	184718718;chr1	184734574	184734686
chr1	184649704	184689928	cfoshela; chr1	184676433	184676557;chr1	184678760	184678860
chr1	184260176	184320592	cfoshela; chr1	184278071	184278228;chr1	184283867	184283998;chr1	184314147	184314275
chr1	183858035	183898439	cfoshela; chr1	183880475	183880605;chr1	183882070	183882344
chr1	183053622	183094036	cfoshela; chr1	183063947	183064139;chr1	183074477	183074699
chr1	181392982	181433269	cfoshela; chr1	181399194	181399356;chr1	181400251	181400376
chr1	180395391	180435643	cfoshela; chr1	180417010	180417159;chr1	180422215	180422318
chr1	179330074	179370438	cfoshela; chr1	179336410	179336572;chr1	179348308	179348510
chr1	178111569	178212277	cfoshela; chr1	178162358	178162557;chr1	178166201	178166301;chr1	178166881	178167017;chr1	178112116	178112249;chr1	178167618	178167758
chr1	174045449	174105803	cfoshela; chr1	174058524	174058624;chr1	174081273	174081405;chr1	174076082	174076204
chr1	173694513	173754979	cfoshela; chr1	173706826	173706981;chr1	173715380	173715571;chr1	173733896	173734016
chr1	171734505	171774787	cfoshela; chr1	171743012	171743158;chr1	171762998	171763134
chr1	171470160	171510473	cfoshela; chr1	171493618	171493727;chr1	171505263	171505467
chr1	171261287	171301568	cfoshela; chr1	171288730	171288857;chr1	171298022	171298176
chr1	171057031	171097271	cfoshela; chr1	171074279	171074419;chr1	171095063	171095163
chr1	170679297	170719717	cfoshela; chr1	170684915	170685190;chr1	170686996	170687141
chr1	170542809	170663840	cfoshela; chr1	170558257	170558377;chr1	170561476	170561590;chr1	170592464	170592643;chr1	170587656	170587756;chr1	170594601	170595001;chr1	170588347	170588465
chr1	167700762	167781360	cfoshela; chr1	167747654	167747764;chr1	167761349	167761449;chr1	167774978	167775142;chr1	167708716	167708940
chr1	167520638	167560884	cfoshela; chr1	167548232	167548342;chr1	167557550	167557686
chr1	167332294	167372634	cfoshela; chr1	167338501	167338662;chr1	167349553	167349732
chr1	166984088	167044840	cfoshela; chr1	167018503	167018903;chr1	167037293	167037454;chr1	166988066	166988257
chr1	166933790	166974153	cfoshela; chr1	166945897	166946084;chr1	166955273	166955449
chr1	166834317	166914951	cfoshela; chr1	166864919	166865030;chr1	166890496	166890645;chr1	166834927	166835145;chr1	166859113	166859269
chr1	166612624	166693256	cfoshela; chr1	166627941	166628055;chr1	166632858	166633026;chr1	166641806	166641970;chr1	166644815	166645001
chr1	166509419	166590098	cfoshela; chr1	166520701	166520920;chr1	166523128	166523293;chr1	166524437	166524595;chr1	166556943	166557080
chr1	162999412	163039816	cfoshela; chr1	163007565	163007698;chr1	163008635	163008906
chr1	162809471	162950807	cfoshela; chr1	162866662	162866769;chr1	162884608	162884854;chr1	162880914	162881050;chr1	162919250	162919488;chr1	162873684	162873833;chr1	162883291	162883475;chr1	162943028	162943304
chr1	160868623	160949188	cfoshela; chr1	160909773	160909922;chr1	160926830	160926930;chr1	160910574	160910712;chr1	160916913	160917091
chr1	160562276	160643053	cfoshela; chr1	160610386	160610542;chr1	160617947	160618121;chr1	160642404	160642570;chr1	160586206	160586487
chr1	160367403	160407727	cfoshela; chr1	160373295	160373444;chr1	160378151	160378326
chr1	160286777	160327021	cfoshela; chr1	160311058	160311187;chr1	160312420	160312535
chr1	158110642	158150909	cfoshela; chr1	158116533	158116668;chr1	158118496	158118628
chr1	154222792	154263365	cfoshela; chr1	154227599	154227772;chr1	154239953	154240353
chr1	153426723	153467022	cfoshela; chr1	153455374	153455536;chr1	153461197	153461334
chr1	153192624	153232942	cfoshela; chr1	153213579	153213758;chr1	153222296	153222435
chr1	151907616	151968213	cfoshela; chr1	151910085	151910254;chr1	151938161	151938481;chr1	151947808	151947916
chr1	150114575	150235627	cfoshela; chr1	150227627	150227840;chr1	150231503	150231678;chr1	150184935	150185147;chr1	150212133	150212332;chr1	150185564	150185717;chr1	150180612	150180712
chr1	149771001	149871678	cfoshela; chr1	149818630	149818756;chr1	149835768	149835869;chr1	149788019	149788171;chr1	149845687	149845839;chr1	149847503	149847649
chr1	148819002	148879514	cfoshela; chr1	148852739	148852878;chr1	148859044	148859228;chr1	148843914	148844103
chr1	148714773	148755056	cfoshela; chr1	148726366	148726523;chr1	148747073	148747199
chr1	145650932	145691235	cfoshela; chr1	145655884	145656038;chr1	145687554	145687703
chr1	120330315	120370557	cfoshela; chr1	120331375	120331490;chr1	120332647	120332774
chr1	118144415	118184909	cfoshela; chr1	118165959	118166176;chr1	118170648	118170925
chr1	117391283	117472152	cfoshela; chr1	117421466	117421806;chr1	117437418	117437664;chr1	117438175	117438333;chr1	117441239	117441364
chr1	116448235	116508680	cfoshela; chr1	116453851	116453958;chr1	116459734	116459875;chr1	116454391	116454588
chr1	115989656	116029994	cfoshela; chr1	115991258	115991433;chr1	116015690	116015853
chr1	115721421	115781910	cfoshela; chr1	115755922	115756098;chr1	115770788	115770929;chr1	115775017	115775189
chr1	115449380	115570677	cfoshela; chr1	115512351	115512475;chr1	115534125	115534509;chr1	115513000	115513156;chr1	115479291	115479597;chr1	115523733	115523951;chr1	115554458	115554567
chr1	113639713	113679960	cfoshela; chr1	113664595	113664695;chr1	113669281	113669428
chr1	112903198	112943589	cfoshela; chr1	112919628	112919852;chr1	112925837	112926004
chr1	112712872	112753147	cfoshela; chr1	112738405	112738518;chr1	112748581	112748743
chr1	110677770	110718285	cfoshela; chr1	110680515	110680915;chr1	110700655	110700770
chr1	109943293	110003825	cfoshela; chr1	109980597	109980766;chr1	109996704	109996861;chr1	109997656	109997862
chr1	108877026	108957669	cfoshela; chr1	108928575	108928767;chr1	108935127	108935330;chr1	108895790	108895924;chr1	108930345	108930459
chr1	108009563	108049867	cfoshela; chr1	108032677	108032786;chr1	108035758	108035953
chr1	99905879	99946283	cfoshela; chr1	99918557	99918793;chr1	99920646	99920814
chr1	99865007	99905229	cfoshela; chr1	99883498	99883620;chr1	99900946	99901046
chr1	99684115	99724456	cfoshela; chr1	99695812	99695976;chr1	99703765	99703942
chr1	98304854	98345200	cfoshela; chr1	98324985	98325171;chr1	98342489	98342649
chr1	97849487	97889729	cfoshela; chr1	97878967	97879072;chr1	97886036	97886173
chr1	95152963	95193209	cfoshela; chr1	95175106	95175251;chr1	95187927	95188028
chr1	94857104	94917661	cfoshela; chr1	94859732	94859966;chr1	94886455	94886610;chr1	94892292	94892460
chr1	94253917	94294295	cfoshela; chr1	94259138	94259404;chr1	94272158	94272270
chr1	93981057	94061877	cfoshela; chr1	94017698	94017892;chr1	94036617	94036913;chr1	93992745	93992926;chr1	94042625	94042774
chr1	93888748	93929052	cfoshela; chr1	93902848	93902998;chr1	93910313	93910467
chr1	93555247	93595557	cfoshela; chr1	93563118	93563245;chr1	93576632	93576815
chr1	92079278	92159978	cfoshela; chr1	92116689	92116828;chr1	92138776	92138944;chr1	92128340	92128497;chr1	92083224	92083460
chr1	91968070	92008403	cfoshela; chr1	91975220	91975365;chr1	91988032	91988220
chr1	90006417	90167645	cfoshela; chr1	90104285	90104520;chr1	90123427	90123551;chr1	90146020	90146143;chr1	90128392	90128575;chr1	90144901	90145051;chr1	90147335	90147475;chr1	90157063	90157208;chr1	90042902	90043030
chr1	88005223	88045620	cfoshela; chr1	88033655	88033819;chr1	88044313	88044546
chr1	86654439	86694678	cfoshela; chr1	86660272	86660405;chr1	86668263	86668369
chr1	85491223	85592206	cfoshela; chr1	85536308	85536529;chr1	85552303	85552501;chr1	85577486	85577688;chr1	85567286	85567509;chr1	85527885	85528024
chr1	81378348	81418665	cfoshela; chr1	81413115	81413295;chr1	81417690	81417827
chr1	79361300	79482465	cfoshela; chr1	79426773	79426944;chr1	79437210	79437368;chr1	79431528	79431928;chr1	79399422	79399540;chr1	79471271	79471395;chr1	79367108	79367302
chr1	78911870	78952140	cfoshela; chr1	78930394	78930519;chr1	78930768	78930913
chr1	78528129	78568470	cfoshela; chr1	78541992	78542172;chr1	78561719	78561880
chr1	78303683	78343974	cfoshela; chr1	78331070	78331261;chr1	78339940	78340040
chr1	70207424	70247707	cfoshela; chr1	70221383	70221543;chr1	70232097	70232220
chr1	68596392	68656811	cfoshela; chr1	68616727	68616839;chr1	68617514	68617629;chr1	68622736	68622928
chr1	68098107	68158499	cfoshela; chr1	68118526	68118646;chr1	68121468	68121636;chr1	68128310	68128414
chr1	67855919	67936612	cfoshela; chr1	67920962	67921094;chr1	67921711	67921856;chr1	67924933	67925217;chr1	67864884	67865016
chr1	66769404	66809618	cfoshela; chr1	66781892	66782005;chr1	66802736	66802837
chr1	66462332	66543017	cfoshela; chr1	66469473	66469659;chr1	66491724	66491850;chr1	66500616	66500791;chr1	66509571	66509769
chr1	66159779	66200021	cfoshela; chr1	66187293	66187414;chr1	66191093	66191214
chr1	65122182	65162622	cfoshela; chr1	65136432	65136716;chr1	65159339	65159495
chr1	62617851	62658223	cfoshela; chr1	62625003	62625275;chr1	62627931	62628031
chr1	62517435	62577839	cfoshela; chr1	62546415	62546569;chr1	62559840	62559972;chr1	62549973	62550091
chr1	62444143	62504687	cfoshela; chr1	62448640	62448791;chr1	62469057	62469306;chr1	62475194	62475338
chr1	61718302	61778696	cfoshela; chr1	61725152	61725331;chr1	61734861	61734967;chr1	61743215	61743324
chr1	58959693	59020187	cfoshela; chr1	58965666	58965924;chr1	58993949	58994055;chr1	58992447	58992577
chr1	56875472	56956194	cfoshela; chr1	56915037	56915267;chr1	56926776	56926984;chr1	56924537	56924670;chr1	56948996	56949147
chr1	56281354	56321660	cfoshela; chr1	56303230	56303346;chr1	56318452	56318642
chr1	56012881	56053216	cfoshela; chr1	56020189	56020400;chr1	56050610	56050734
chr1	55652375	55712843	cfoshela; chr1	55659696	55659838;chr1	55667377	55667568;chr1	55711107	55711242
chr1	55172460	55212786	cfoshela; chr1	55193762	55193865;chr1	55209776	55209999
chr1	51893764	51934048	cfoshela; chr1	51899460	51899635;chr1	51909766	51909875
chr1	51837908	51878204	cfoshela; chr1	51860834	51860934;chr1	51875345	51875541
chr1	51741257	51821966	cfoshela; chr1	51796649	51796881;chr1	51806074	51806174;chr1	51779654	51779836;chr1	51808106	51808301
chr1	49144624	49185157	cfoshela; chr1	49156262	49156662;chr1	49169902	49170035
chr1	49086346	49126678	cfoshela; chr1	49091322	49091535;chr1	49116824	49116943
chr1	48220713	48281272	cfoshela; chr1	48245348	48245626;chr1	48264622	48264763;chr1	48256156	48256296
chr1	45566804	45607090	cfoshela; chr1	45567840	45567977;chr1	45594581	45594730
chr1	45405733	45446009	cfoshela; chr1	45410355	45410501;chr1	45415860	45415990
chr1	43151384	43211822	cfoshela; chr1	43174960	43175134;chr1	43179335	43179466;chr1	43205467	43205600
chr1	42130231	42170549	cfoshela; chr1	42138969	42139096;chr1	42159027	42159218
chr1	41084621	41245824	cfoshela; chr1	41175291	41175400;chr1	41182692	41182826;chr1	41104786	41104910;chr1	41106638	41106795;chr1	41114137	41114247;chr1	41140221	41140503;chr1	41187149	41187319;chr1	41206184	41206301
chr1	39402645	39442958	cfoshela; chr1	39422120	39422237;chr1	39430483	39430679
chr1	39310356	39370777	cfoshela; chr1	39341660	39341774;chr1	39355587	39355753;chr1	39356326	39356467
chr1	33245057	33305561	cfoshela; chr1	33286236	33286450;chr1	33288462	33288616;chr1	33245587	33245723
chr1	32160321	32220749	cfoshela; chr1	32194192	32194406;chr1	32202453	32202556;chr1	32169972	32170083
chr1	32115681	32155969	cfoshela; chr1	32135889	32136027;chr1	32150296	32150446
chr1	28528361	28568632	cfoshela; chr1	28545405	28545559;chr1	28550764	28550881
chr1	27716186	27756625	cfoshela; chr1	27737992	27738156;chr1	27739487	27739762
chr1	26569840	26610211	cfoshela; chr1	26577111	26577324;chr1	26586574	26586732
chr1	24444079	24504484	cfoshela; chr1	24475983	24476083;chr1	24483039	24483146;chr1	24493432	24493630
chr1	23748549	23829113	cfoshela; chr1	23755771	23755929;chr1	23776516	23776637;chr1	23784763	23784919;chr1	23792751	23792880
chr1	23381138	23421460	cfoshela; chr1	23388039	23388235;chr1	23413905	23414031
chr1	20792900	20853540	cfoshela; chr1	20800715	20800834;chr1	20803330	20803496;chr1	20812973	20813328
chr1	20018868	20079347	cfoshela; chr1	20060279	20060434;chr1	20065953	20066154;chr1	20027825	20027948
chr1	19634368	19674603	cfoshela; chr1	19639702	19639802;chr1	19650015	19650150
chr1	17390037	17430335	cfoshela; chr1	17407269	17407377;chr1	17425584	17425774
chr1	15983501	16023908	cfoshela; chr1	15994227	15994503;chr1	15996024	15996155
chr1	15619969	15700530	cfoshela; chr1	15654790	15654890;chr1	15659093	15659224;chr1	15663516	15663642;chr1	15632078	15632282
chr1	15525266	15605878	cfoshela; chr1	15541194	15541304;chr1	15551660	15551815;chr1	15555271	15555493;chr1	15556151	15556276
chr1	12550424	12590706	cfoshela; chr1	12570917	12571037;chr1	12587045	12587207
chr1	9334261	9374571	cfoshela; chr1	9371525	9371699;chr1	9372726	9372862
chr1	9137750	9178039	cfoshela; chr1	9162958	9163129;chr1	9176808	9176926
chr1	8829624	8890083	cfoshela; chr1	8856369	8856534;chr1	8862767	8862932;chr1	8882667	8882796
chr1	8647931	8688169	cfoshela; chr1	8649215	8649318;chr1	8650956	8651091
chr1	8471044	8511288	cfoshela; chr1	8476656	8476787;chr1	8480314	8480427
chr1	8142069	8182392	cfoshela; chr1	8165128	8165284;chr1	8180439	8180606
chr1	7970718	8132070	cfoshela; chr1	8030437	8030548;chr1	8044781	8044899;chr1	8060948	8061160;chr1	8080139	8080416;chr1	8077256	8077410;chr1	8079373	8079535;chr1	8104083	8104232;chr1	7987546	7987715
chr1	7512672	7552944	cfoshela; chr1	7520847	7520957;chr1	7532073	7532235
chr1	7278731	7319247	cfoshela; chr1	7281963	7282263;chr1	7282686	7282902
chr1	1599793	1619915	cfoshela; chr1	1607651	1607773
chr1	5406817	5426941	cfoshela; chr1	5407640	5407764
chr1	6772953	6793053	cfoshela; chr1	6778475	6778575
chr1	6827129	6847274	cfoshela; chr1	6842780	6842925
chr1	6940060	6960160	cfoshela; chr1	6943135	6943235
chr1	7197795	7217981	cfoshela; chr1	7206308	7206494
chr1	7229615	7249801	cfoshela; chr1	7248421	7248607
chr1	7343976	7364132	cfoshela; chr1	7363472	7363628
chr1	7367712	7387916	cfoshela; chr1	7384571	7384775
chr1	7441132	7461285	cfoshela; chr1	7453679	7453832
chr1	8228528	8248719	cfoshela; chr1	8242144	8242335
chr1	8428335	8448448	cfoshela; chr1	8439108	8439221
chr1	8708005	8728275	cfoshela; chr1	8716146	8716416
chr1	8789276	8809394	cfoshela; chr1	8801299	8801417
chr1	9057415	9077607	cfoshela; chr1	9063355	9063547
chr1	9283970	9304172	cfoshela; chr1	9285803	9286005
chr1	10083334	10103465	cfoshela; chr1	10091124	10091255
chr1	10426047	10446169	cfoshela; chr1	10441838	10441960
chr1	10498057	10518184	cfoshela; chr1	10511125	10511252
chr1	10794630	10814775	cfoshela; chr1	10813739	10813884
chr1	11105676	11125820	cfoshela; chr1	11117094	11117238
chr1	11772989	11793164	cfoshela; chr1	11783553	11783728
chr1	11794535	11814667	cfoshela; chr1	11804294	11804426
chr1	11954427	11974534	cfoshela; chr1	11962551	11962658
chr1	12112765	12132899	cfoshela; chr1	12114911	12115045
chr1	12506847	12527019	cfoshela; chr1	12522441	12522613
chr1	15384150	15404300	cfoshela; chr1	15399800	15399950
chr1	15814494	15834594	cfoshela; chr1	15819420	15819520
chr1	15867150	15887307	cfoshela; chr1	15879837	15879994
chr1	16137543	16157743	cfoshela; chr1	16151954	16152154
chr1	16335586	16355788	cfoshela; chr1	16338653	16338855
chr1	16509821	16529969	cfoshela; chr1	16523538	16523686
chr1	16542918	16563024	cfoshela; chr1	16548011	16548117
chr1	17196546	17216661	cfoshela; chr1	17203073	17203188
chr1	17324484	17344779	cfoshela; chr1	17327442	17327737
chr1	17655179	17675284	cfoshela; chr1	17674952	17675057
chr1	18809871	18830014	cfoshela; chr1	18817748	18817891
chr1	19954454	19974640	cfoshela; chr1	19964804	19964990
chr1	21214022	21234151	cfoshela; chr1	21221477	21221606
chr1	21821800	21841958	cfoshela; chr1	21837829	21837987
chr1	21998776	22018894	cfoshela; chr1	22000325	22000443
chr1	23466955	23487134	cfoshela; chr1	23482174	23482353
chr1	23853490	23873627	cfoshela; chr1	23872712	23872849
chr1	23964085	23984189	cfoshela; chr1	23979251	23979355
chr1	24087712	24107825	cfoshela; chr1	24106957	24107070
chr1	24145297	24165405	cfoshela; chr1	24150812	24150920
chr1	24202919	24223035	cfoshela; chr1	24208602	24208718
chr1	24243293	24263427	cfoshela; chr1	24246330	24246464
chr1	24547368	24567478	cfoshela; chr1	24564399	24564509
chr1	24723200	24743374	cfoshela; chr1	24740175	24740349
chr1	24880625	24900760	cfoshela; chr1	24882865	24883000
chr1	25441895	25462045	cfoshela; chr1	25453033	25453183
chr1	25613620	25633818	cfoshela; chr1	25629764	25629962
chr1	25820269	25840369	cfoshela; chr1	25829024	25829124
chr1	25985617	26005721	cfoshela; chr1	25986101	25986205
chr1	26277886	26298054	cfoshela; chr1	26296844	26297012
chr1	26314054	26334207	cfoshela; chr1	26322345	26322498
chr1	26858373	26878480	cfoshela; chr1	26866081	26866188
chr1	26962129	26982249	cfoshela; chr1	26970945	26971065
chr1	27183781	27203943	cfoshela; chr1	27189720	27189882
chr1	27379055	27399163	cfoshela; chr1	27391209	27391317
chr1	28073038	28093149	cfoshela; chr1	28074394	28074505
chr1	28333580	28353706	cfoshela; chr1	28343718	28343844
chr1	28499787	28519960	cfoshela; chr1	28513223	28513396
chr1	28585349	28605461	cfoshela; chr1	28591254	28591366
chr1	28612289	28632447	cfoshela; chr1	28616545	28616703
chr1	28645160	28665260	cfoshela; chr1	28649235	28649335
chr1	28692387	28712523	cfoshela; chr1	28700212	28700348
chr1	28793244	28813350	cfoshela; chr1	28800876	28800982
chr1	28831977	28852154	cfoshela; chr1	28847674	28847851
chr1	29040949	29061189	cfoshela; chr1	29059515	29059755
chr1	29081077	29101233	cfoshela; chr1	29084112	29084268
chr1	29385197	29405327	cfoshela; chr1	29401992	29402122
chr1	29799606	29819811	cfoshela; chr1	29815511	29815716
chr1	31381932	31402078	cfoshela; chr1	31397961	31398107
chr1	31707316	31727423	cfoshela; chr1	31717085	31717192
chr1	31746690	31766813	cfoshela; chr1	31761336	31761459
chr1	31797829	31818001	cfoshela; chr1	31812149	31812321
chr1	31927321	31947510	cfoshela; chr1	31939324	31939513
chr1	32325512	32345637	cfoshela; chr1	32339460	32339585
chr1	32355567	32375753	cfoshela; chr1	32371765	32371951
chr1	32457270	32477430	cfoshela; chr1	32474398	32474558
chr1	32526379	32546525	cfoshela; chr1	32545637	32545783
chr1	32823834	32843991	cfoshela; chr1	32827974	32828131
chr1	33021387	33041507	cfoshela; chr1	33027620	33027740
chr1	33439162	33459309	cfoshela; chr1	33458184	33458331
chr1	33665659	33685812	cfoshela; chr1	33672082	33672235
chr1	34988604	35008853	cfoshela; chr1	35001760	35002009
chr1	35742365	35762507	cfoshela; chr1	35744090	35744232
chr1	36537560	36557812	cfoshela; chr1	36538218	36538470
chr1	37693993	37714145	cfoshela; chr1	37709985	37710137
chr1	37720494	37740750	cfoshela; chr1	37737457	37737713
chr1	37765752	37785950	cfoshela; chr1	37772744	37772942
chr1	38087278	38107426	cfoshela; chr1	38103725	38103873
chr1	39624059	39644191	cfoshela; chr1	39636958	39637090
chr1	40036847	40056997	cfoshela; chr1	40038274	40038424
chr1	40354892	40374992	cfoshela; chr1	40369333	40369433
chr1	41341415	41361586	cfoshela; chr1	41347970	41348141
chr1	41371165	41391385	cfoshela; chr1	41390999	41391219
chr1	41899788	41919990	cfoshela; chr1	41910611	41910813
chr1	42016112	42036218	cfoshela; chr1	42021549	42021655
chr1	42095034	42115196	cfoshela; chr1	42108479	42108641
chr1	42183154	42203281	cfoshela; chr1	42193089	42193216
chr1	42456566	42476790	cfoshela; chr1	42460603	42460827
chr1	42917865	42937996	cfoshela; chr1	42920539	42920670
chr1	43066389	43086625	cfoshela; chr1	43084621	43084857
chr1	43521485	43541648	cfoshela; chr1	43532770	43532933
chr1	43581742	43601892	cfoshela; chr1	43583582	43583732
chr1	43755631	43775787	cfoshela; chr1	43761511	43761667
chr1	43884858	43905079	cfoshela; chr1	43888165	43888386
chr1	44054931	44075125	cfoshela; chr1	44060363	44060557
chr1	44094950	44115063	cfoshela; chr1	44099763	44099876
chr1	44158313	44178462	cfoshela; chr1	44167926	44168075
chr1	44310471	44330624	cfoshela; chr1	44328058	44328211
chr1	44393069	44413169	cfoshela; chr1	44393578	44393678
chr1	44547288	44567552	cfoshela; chr1	44566173	44566437
chr1	44707052	44727201	cfoshela; chr1	44724016	44724165
chr1	44756582	44776714	cfoshela; chr1	44770491	44770623
chr1	45040183	45060429	cfoshela; chr1	45045542	45045788
chr1	45147590	45167721	cfoshela; chr1	45163154	45163285
chr1	45491335	45511444	cfoshela; chr1	45504741	45504850
chr1	45637426	45657610	cfoshela; chr1	45649382	45649566
chr1	46114581	46134757	cfoshela; chr1	46130726	46130902
chr1	46324218	46344366	cfoshela; chr1	46341456	46341604
chr1	46357820	46377996	cfoshela; chr1	46366699	46366875
chr1	46411474	46431784	cfoshela; chr1	46421541	46421851
chr1	47796643	47816885	cfoshela; chr1	47808201	47808443
chr1	48121366	48141482	cfoshela; chr1	48133013	48133129
chr1	48295557	48315716	cfoshela; chr1	48308418	48308577
chr1	50695874	50716050	cfoshela; chr1	50713245	50713421
chr1	51561604	51581817	cfoshela; chr1	51569588	51569801
chr1	52809347	52829531	cfoshela; chr1	52812969	52813153
chr1	53616447	53636547	cfoshela; chr1	53620147	53620247
chr1	54251948	54272091	cfoshela; chr1	54254840	54254983
chr1	54628591	54648725	cfoshela; chr1	54646672	54646806
chr1	55089091	55109212	cfoshela; chr1	55094784	55094905
chr1	55794287	55814408	cfoshela; chr1	55811516	55811637
chr1	55980173	56000299	cfoshela; chr1	55992313	55992439
chr1	56062437	56082551	cfoshela; chr1	56065747	56065861
chr1	56207523	56227805	cfoshela; chr1	56218966	56219248
chr1	56372481	56392644	cfoshela; chr1	56376536	56376699
chr1	56684089	56704234	cfoshela; chr1	56695159	56695304
chr1	57551115	57571234	cfoshela; chr1	57557617	57557736
chr1	57632644	57652807	cfoshela; chr1	57649647	57649810
chr1	57716422	57736603	cfoshela; chr1	57727993	57728174
chr1	58050835	58070969	cfoshela; chr1	58070019	58070153
chr1	58290526	58310659	cfoshela; chr1	58301024	58301157
chr1	58816869	58837017	cfoshela; chr1	58822929	58823077
chr1	59118574	59138734	cfoshela; chr1	59119889	59120049
chr1	59158392	59178625	cfoshela; chr1	59171113	59171346
chr1	59258756	59278879	cfoshela; chr1	59268156	59268279
chr1	59656124	59676358	cfoshela; chr1	59665556	59665790
chr1	59703083	59723251	cfoshela; chr1	59722436	59722604
chr1	59938568	59958693	cfoshela; chr1	59945593	59945718
chr1	61304653	61324827	cfoshela; chr1	61316242	61316416
chr1	61375234	61395338	cfoshela; chr1	61377815	61377919
chr1	61540089	61560207	cfoshela; chr1	61557176	61557294
chr1	62064965	62085081	cfoshela; chr1	62076113	62076229
chr1	62295014	62315122	cfoshela; chr1	62314719	62314827
chr1	62587193	62607376	cfoshela; chr1	62594763	62594946
chr1	62926487	62946670	cfoshela; chr1	62927794	62927977
chr1	63919231	63939515	cfoshela; chr1	63936553	63936837
chr1	64158015	64178293	cfoshela; chr1	64158874	64159152
chr1	64230572	64250694	cfoshela; chr1	64245103	64245225
chr1	64565835	64586049	cfoshela; chr1	64581737	64581951
chr1	64996784	65016920	cfoshela; chr1	65004869	65005005
chr1	65487147	65507289	cfoshela; chr1	65499303	65499445
chr1	65662030	65682208	cfoshela; chr1	65662289	65662467
chr1	65747847	65768001	cfoshela; chr1	65765493	65765647
chr1	65911198	65931377	cfoshela; chr1	65926150	65926329
chr1	66413217	66433366	cfoshela; chr1	66420985	66421134
chr1	66657818	66677981	cfoshela; chr1	66674910	66675073
chr1	66707143	66727275	cfoshela; chr1	66716539	66716671
chr1	66743960	66764159	cfoshela; chr1	66760118	66760317
chr1	66961450	66981572	cfoshela; chr1	66972016	66972138
chr1	67174774	67194892	cfoshela; chr1	67182997	67183115
chr1	67296971	67317228	cfoshela; chr1	67299102	67299359
chr1	67662979	67683135	cfoshela; chr1	67677579	67677735
chr1	67936769	67956915	cfoshela; chr1	67939133	67939279
chr1	67975192	67995486	cfoshela; chr1	67988176	67988470
chr1	67995574	68015710	cfoshela; chr1	68009433	68009569
chr1	68074165	68094367	cfoshela; chr1	68088998	68089200
chr1	68221112	68241240	cfoshela; chr1	68225785	68225913
chr1	68406654	68426839	cfoshela; chr1	68412435	68412620
chr1	68494233	68514439	cfoshela; chr1	68508013	68508219
chr1	68546158	68566286	cfoshela; chr1	68552601	68552729
chr1	70162589	70182712	cfoshela; chr1	70167688	70167811
chr1	70273118	70293260	cfoshela; chr1	70283188	70283330
chr1	70388244	70408362	cfoshela; chr1	70394933	70395051
chr1	70746106	70766337	cfoshela; chr1	70748327	70748558
chr1	73050133	73070313	cfoshela; chr1	73065653	73065833
chr1	73821274	73841374	cfoshela; chr1	73831772	73831872
chr1	77641370	77661572	cfoshela; chr1	77650817	77651019
chr1	77763965	77784110	cfoshela; chr1	77775220	77775365
chr1	77984037	78004203	cfoshela; chr1	78000424	78000590
chr1	78263822	78283997	cfoshela; chr1	78277065	78277240
chr1	78454935	78475105	cfoshela; chr1	78467763	78467933
chr1	78490666	78510782	cfoshela; chr1	78492973	78493089
chr1	78571212	78591356	cfoshela; chr1	78578436	78578580
chr1	79068734	79089006	cfoshela; chr1	79071784	79072056
chr1	79307253	79327466	cfoshela; chr1	79318195	79318408
chr1	79544200	79564394	cfoshela; chr1	79561638	79561832
chr1	80037085	80057187	cfoshela; chr1	80049494	80049596
chr1	80627547	80647727	cfoshela; chr1	80630923	80631103
chr1	80682804	80702962	cfoshela; chr1	80683509	80683667
chr1	81523401	81543533	cfoshela; chr1	81542586	81542718
chr1	81546746	81566862	cfoshela; chr1	81563809	81563925
chr1	81935576	81955694	cfoshela; chr1	81941262	81941380
chr1	84319454	84339564	cfoshela; chr1	84327873	84327983
chr1	84392000	84412105	cfoshela; chr1	84394689	84394794
chr1	84412268	84432426	cfoshela; chr1	84412623	84412781
chr1	84478403	84498655	cfoshela; chr1	84485797	84486049
chr1	84601381	84621607	cfoshela; chr1	84603978	84604204
chr1	84665130	84685347	cfoshela; chr1	84665851	84666068
chr1	84824040	84844148	cfoshela; chr1	84842292	84842400
chr1	84932021	84952205	cfoshela; chr1	84937024	84937208
chr1	85063387	85083701	cfoshela; chr1	85072739	85073053
chr1	85639060	85659197	cfoshela; chr1	85645549	85645686
chr1	85719730	85739831	cfoshela; chr1	85733942	85734043
chr1	85747138	85767291	cfoshela; chr1	85762861	85763014
chr1	85802824	85823106	cfoshela; chr1	85811591	85811873
chr1	86073292	86093395	cfoshela; chr1	86088638	86088741
chr1	87005819	87025981	cfoshela; chr1	87012670	87012832
chr1	87076262	87096588	cfoshela; chr1	87084482	87084808
chr1	87230433	87250610	cfoshela; chr1	87231685	87231862
chr1	87624971	87645121	cfoshela; chr1	87631147	87631297
chr1	87657332	87677432	cfoshela; chr1	87662208	87662308
chr1	88560636	88580782	cfoshela; chr1	88566029	88566175
chr1	88600884	88621049	cfoshela; chr1	88609773	88609938
chr1	88716750	88736900	cfoshela; chr1	88726639	88726789
chr1	88998424	89018734	cfoshela; chr1	89012483	89012793
chr1	89873899	89894068	cfoshela; chr1	89874437	89874606
chr1	89945024	89965147	cfoshela; chr1	89959632	89959755
chr1	90190060	90210205	cfoshela; chr1	90191442	90191587
chr1	90221797	90241937	cfoshela; chr1	90225489	90225629
chr1	90633484	90653678	cfoshela; chr1	90641382	90641576
chr1	91342316	91362716	cfoshela; chr1	91359522	91359922
chr1	91842792	91862976	cfoshela; chr1	91847798	91847982
chr1	93059615	93079735	cfoshela; chr1	93065064	93065184
chr1	93688135	93708248	cfoshela; chr1	93692150	93692263
chr1	93751388	93771560	cfoshela; chr1	93757690	93757862
chr1	93930603	93950779	cfoshela; chr1	93939861	93940037
chr1	94132226	94152336	cfoshela; chr1	94143994	94144104
chr1	94294654	94314897	cfoshela; chr1	94306384	94306627
chr1	94556008	94576253	cfoshela; chr1	94563823	94564068
chr1	94762878	94782978	cfoshela; chr1	94777856	94777956
chr1	94809677	94829924	cfoshela; chr1	94818046	94818293
chr1	95097143	95117292	cfoshela; chr1	95102227	95102376
chr1	95316898	95337002	cfoshela; chr1	95325450	95325554
chr1	96543123	96563234	cfoshela; chr1	96548062	96548173
chr1	96586267	96606413	cfoshela; chr1	96600843	96600989
chr1	96606888	96627059	cfoshela; chr1	96609029	96609200
chr1	97312880	97333058	cfoshela; chr1	97332547	97332725
chr1	97415628	97435761	cfoshela; chr1	97431194	97431327
chr1	97505102	97525245	cfoshela; chr1	97516126	97516269
chr1	97615997	97636155	cfoshela; chr1	97622535	97622693
chr1	97901522	97921922	cfoshela; chr1	97918788	97919188
chr1	98078180	98098370	cfoshela; chr1	98088185	98088375
chr1	98170474	98190688	cfoshela; chr1	98176150	98176364
chr1	98546108	98566342	cfoshela; chr1	98562072	98562306
chr1	99213376	99233507	cfoshela; chr1	99220185	99220316
chr1	99391903	99412018	cfoshela; chr1	99408840	99408955
chr1	99830660	99850787	cfoshela; chr1	99837907	99838034
chr1	100189147	100209377	cfoshela; chr1	100194918	100195148
chr1	100584140	100604291	cfoshela; chr1	100592227	100592378
chr1	101518769	101538903	cfoshela; chr1	101526722	101526856
chr1	101603654	101623863	cfoshela; chr1	101609424	101609633
chr1	103129051	103149195	cfoshela; chr1	103135801	103135945
chr1	103415193	103435293	cfoshela; chr1	103429643	103429743
chr1	106564321	106584488	cfoshela; chr1	106566665	106566832
chr1	106594036	106614161	cfoshela; chr1	106598935	106599060
chr1	107908792	107928938	cfoshela; chr1	107916884	107917030
chr1	107937222	107957336	cfoshela; chr1	107938198	107938312
chr1	108145990	108166150	cfoshela; chr1	108165068	108165228
chr1	108220213	108240341	cfoshela; chr1	108221422	108221550
chr1	108280234	108300410	cfoshela; chr1	108280708	108280884
chr1	108346960	108367107	cfoshela; chr1	108360702	108360849
chr1	108680295	108700409	cfoshela; chr1	108690057	108690171
chr1	109045772	109065898	cfoshela; chr1	109064160	109064286
chr1	109528877	109548986	cfoshela; chr1	109542618	109542727
chr1	110097670	110117832	cfoshela; chr1	110107171	110107333
chr1	110626258	110646358	cfoshela; chr1	110636717	110636817
chr1	110809913	110830092	cfoshela; chr1	110821379	110821558
chr1	112581666	112601855	cfoshela; chr1	112595985	112596174
chr1	112854398	112874498	cfoshela; chr1	112859872	112859972
chr1	112877234	112897371	cfoshela; chr1	112888281	112888418
chr1	113207648	113227788	cfoshela; chr1	113213582	113213722
chr1	113731589	113751727	cfoshela; chr1	113740853	113740991
chr1	113796443	113816589	cfoshela; chr1	113801162	113801308
chr1	114132860	114153026	cfoshela; chr1	114149011	114149177
chr1	114785428	114805528	cfoshela; chr1	114802509	114802609
chr1	114850841	114871078	cfoshela; chr1	114861554	114861791
chr1	114897833	114917993	cfoshela; chr1	114898839	114898999
chr1	115390455	115410614	cfoshela; chr1	115406804	115406963
chr1	115579209	115599317	cfoshela; chr1	115584612	115584720
chr1	115632255	115652355	cfoshela; chr1	115644487	115644587
chr1	115794086	115814486	cfoshela; chr1	115813994	115814394
chr1	115838818	115859010	cfoshela; chr1	115841356	115841548
chr1	116086016	116106145	cfoshela; chr1	116092698	116092827
chr1	116617074	116637209	cfoshela; chr1	116634599	116634734
chr1	116721676	116741794	cfoshela; chr1	116722162	116722280
chr1	116818644	116838829	cfoshela; chr1	116830674	116830859
chr1	116847512	116867682	cfoshela; chr1	116853093	116853263
chr1	116871159	116891354	cfoshela; chr1	116881764	116881959
chr1	117180449	117200636	cfoshela; chr1	117197905	117198092
chr1	117259202	117279303	cfoshela; chr1	117263262	117263363
chr1	117479323	117499484	cfoshela; chr1	117491267	117491428
chr1	117631222	117651356	cfoshela; chr1	117635122	117635256
chr1	117995202	118015310	cfoshela; chr1	118001314	118001422
chr1	118189126	118209229	cfoshela; chr1	118201750	118201853
chr1	119329613	119349739	cfoshela; chr1	119346300	119346426
chr1	119616518	119636676	cfoshela; chr1	119623666	119623824
chr1	120012826	120032959	cfoshela; chr1	120018235	120018368
chr1	142614555	142634689	cfoshela; chr1	142624717	142624851
chr1	143633562	143653679	cfoshela; chr1	143652745	143652862
chr1	144354443	144374628	cfoshela; chr1	144363744	144363929
chr1	144398366	144418481	cfoshela; chr1	144406015	144406130
chr1	144425287	144445481	cfoshela; chr1	144439934	144440128
chr1	145100519	145120732	cfoshela; chr1	145105630	145105843
chr1	145204892	145225086	cfoshela; chr1	145212057	145212251
chr1	145445859	145465974	cfoshela; chr1	145453934	145454049
chr1	145467748	145487903	cfoshela; chr1	145477564	145477719
chr1	145610739	145630847	cfoshela; chr1	145615588	145615696
chr1	145772725	145792867	cfoshela; chr1	145790084	145790226
chr1	146176273	146196413	cfoshela; chr1	146195523	146195663
chr1	146209652	146229752	cfoshela; chr1	146216658	146216758
chr1	148075800	148095954	cfoshela; chr1	148082425	148082579
chr1	148162775	148182895	cfoshela; chr1	148177707	148177827
chr1	148342382	148362598	cfoshela; chr1	148360255	148360471
chr1	148414235	148434359	cfoshela; chr1	148430991	148431115
chr1	148474743	148494991	cfoshela; chr1	148475095	148475343
chr1	149000215	149020315	cfoshela; chr1	149003925	149004025
chr1	149043991	149064128	cfoshela; chr1	149060230	149060367
chr1	149129096	149149236	cfoshela; chr1	149134835	149134975
chr1	149419425	149439666	cfoshela; chr1	149434402	149434643
chr1	149540867	149561113	cfoshela; chr1	149550700	149550946
chr1	149667673	149687820	cfoshela; chr1	149683067	149683214
chr1	149731885	149752088	cfoshela; chr1	149733989	149734192
chr1	149905303	149925457	cfoshela; chr1	149920048	149920202
chr1	150015710	150035911	cfoshela; chr1	150029668	150029869
chr1	150076905	150097121	cfoshela; chr1	150085431	150085647
chr1	150286089	150306224	cfoshela; chr1	150288907	150289042
chr1	150396465	150416605	cfoshela; chr1	150407030	150407170
chr1	151335871	151355971	cfoshela; chr1	151339493	151339593
chr1	151790258	151810460	cfoshela; chr1	151805705	151805907
chr1	151825662	151845885	cfoshela; chr1	151836275	151836498
chr1	152241097	152261251	cfoshela; chr1	152245388	152245542
chr1	152484683	152504823	cfoshela; chr1	152502979	152503119
chr1	152642671	152663071	cfoshela; chr1	152657351	152657751
chr1	152706679	152726886	cfoshela; chr1	152723553	152723760
chr1	153261141	153281268	cfoshela; chr1	153265871	153265998
chr1	153475086	153495225	cfoshela; chr1	153477638	153477777
chr1	153925124	153945282	cfoshela; chr1	153942661	153942819
chr1	154127941	154148183	cfoshela; chr1	154129183	154129425
chr1	154739076	154759216	cfoshela; chr1	154739799	154739939
chr1	154939036	154959156	cfoshela; chr1	154949837	154949957
chr1	155089089	155109204	cfoshela; chr1	155107256	155107371
chr1	155381148	155401322	cfoshela; chr1	155384317	155384491
chr1	156365283	156385450	cfoshela; chr1	156382742	156382909
chr1	157237717	157257852	cfoshela; chr1	157246359	157246494
chr1	157460346	157480554	cfoshela; chr1	157466359	157466567
chr1	157517098	157537254	cfoshela; chr1	157518627	157518783
chr1	158346979	158367133	cfoshela; chr1	158361321	158361475
chr1	158533903	158554021	cfoshela; chr1	158545697	158545815
chr1	159264065	159284188	cfoshela; chr1	159270315	159270438
chr1	159338123	159358267	cfoshela; chr1	159351773	159351917
chr1	160015671	160035943	cfoshela; chr1	160029268	160029540
chr1	160108649	160128820	cfoshela; chr1	160121640	160121811
chr1	160824107	160844241	cfoshela; chr1	160842096	160842230
chr1	161140120	161160241	cfoshela; chr1	161142260	161142381
chr1	161207363	161227529	cfoshela; chr1	161224398	161224564
chr1	161258378	161278644	cfoshela; chr1	161272202	161272468
chr1	161397216	161417422	cfoshela; chr1	161404573	161404779
chr1	161422763	161442891	cfoshela; chr1	161432517	161432645
chr1	162971522	162991922	cfoshela; chr1	162984103	162984503
chr1	163866265	163886406	cfoshela; chr1	163867850	163867991
chr1	164003075	164023297	cfoshela; chr1	164009310	164009532
chr1	165141878	165162038	cfoshela; chr1	165146359	165146519
chr1	165369514	165389625	cfoshela; chr1	165372276	165372387
chr1	166157493	166177650	cfoshela; chr1	166158507	166158664
chr1	167088553	167108695	cfoshela; chr1	167097582	167097724
chr1	167115891	167135997	cfoshela; chr1	167115992	167116098
chr1	167157957	167178128	cfoshela; chr1	167175476	167175647
chr1	167227092	167247249	cfoshela; chr1	167240158	167240315
chr1	167283365	167303529	cfoshela; chr1	167296015	167296179
chr1	167483502	167503632	cfoshela; chr1	167485942	167486072
chr1	167595419	167615608	cfoshela; chr1	167599273	167599462
chr1	168223946	168244060	cfoshela; chr1	168235371	168235485
chr1	168780073	168800189	cfoshela; chr1	168798922	168799038
chr1	168931124	168951249	cfoshela; chr1	168943862	168943987
chr1	170035874	170055999	cfoshela; chr1	170053548	170053673
chr1	170274496	170294641	cfoshela; chr1	170276325	170276470
chr1	170483902	170504036	cfoshela; chr1	170490771	170490905
chr1	170734144	170754376	cfoshela; chr1	170735522	170735754
chr1	170804816	170824936	cfoshela; chr1	170824614	170824734
chr1	171136787	171156977	cfoshela; chr1	171153794	171153984
chr1	171166864	171187039	cfoshela; chr1	171169741	171169916
chr1	171187801	171207920	cfoshela; chr1	171188440	171188559
chr1	171548432	171568547	cfoshela; chr1	171566301	171566416
chr1	171610096	171630247	cfoshela; chr1	171628990	171629141
chr1	171631698	171651835	cfoshela; chr1	171641624	171641761
chr1	171824887	171845034	cfoshela; chr1	171826448	171826595
chr1	172349972	172370072	cfoshela; chr1	172351903	172352003
chr1	172377372	172397519	cfoshela; chr1	172389434	172389581
chr1	172422557	172442681	cfoshela; chr1	172427455	172427579
chr1	173400254	173420441	cfoshela; chr1	173405155	173405342
chr1	173502961	173523115	cfoshela; chr1	173506193	173506347
chr1	174464295	174484443	cfoshela; chr1	174477259	174477407
chr1	174751042	174771175	cfoshela; chr1	174753288	174753421
chr1	175443962	175464148	cfoshela; chr1	175445148	175445334
chr1	175480983	175501094	cfoshela; chr1	175491230	175491341
chr1	176358630	176378813	cfoshela; chr1	176362784	176362967
chr1	176467316	176487470	cfoshela; chr1	176474653	176474807
chr1	176635815	176656043	cfoshela; chr1	176653659	176653887
chr1	176827083	176847304	cfoshela; chr1	176844813	176845034
chr1	176915422	176935642	cfoshela; chr1	176920564	176920784
chr1	177245719	177265861	cfoshela; chr1	177253744	177253886
chr1	177523809	177543985	cfoshela; chr1	177539065	177539241
chr1	177771255	177791367	cfoshela; chr1	177787218	177787330
chr1	178376193	178396323	cfoshela; chr1	178387451	178387581
chr1	178725186	178745300	cfoshela; chr1	178743791	178743905
chr1	179057532	179077668	cfoshela; chr1	179063136	179063272
chr1	179484683	179504805	cfoshela; chr1	179486955	179487077
chr1	180336390	180356570	cfoshela; chr1	180342995	180343175
chr1	181019791	181039926	cfoshela; chr1	181039746	181039881
chr1	181285935	181306170	cfoshela; chr1	181296247	181296482
chr1	181441434	181461578	cfoshela; chr1	181445354	181445498
chr1	181494306	181514406	cfoshela; chr1	181508214	181508314
chr1	181698062	181718235	cfoshela; chr1	181703614	181703787
chr1	182137801	182157936	cfoshela; chr1	182151954	182152089
chr1	183114976	183135116	cfoshela; chr1	183124406	183124546
chr1	183136905	183157005	cfoshela; chr1	183141030	183141130
chr1	183249649	183269792	cfoshela; chr1	183253175	183253318
chr1	183672565	183692751	cfoshela; chr1	183675548	183675734
chr1	183786440	183806559	cfoshela; chr1	183801181	183801300
chr1	184157696	184177912	cfoshela; chr1	184162441	184162657
chr1	184334722	184355016	cfoshela; chr1	184338256	184338550
chr1	184369608	184389740	cfoshela; chr1	184388503	184388635
chr1	184467561	184487762	cfoshela; chr1	184472783	184472984
chr1	184506502	184526636	cfoshela; chr1	184522794	184522928
chr1	184760665	184780947	cfoshela; chr1	184771558	184771840
chr1	184863815	184883962	cfoshela; chr1	184879488	184879635
chr1	184951707	184971856	cfoshela; chr1	184951809	184951958
chr1	185263216	185283323	cfoshela; chr1	185274599	185274706
chr1	185429448	185449623	cfoshela; chr1	185439119	185439294
chr1	185531248	185551360	cfoshela; chr1	185549026	185549138
chr1	185751961	185772090	cfoshela; chr1	185752794	185752923
chr1	185879494	185899612	cfoshela; chr1	185891057	185891175
chr1	186243798	186263960	cfoshela; chr1	186263393	186263555
chr1	186469534	186489665	cfoshela; chr1	186473550	186473681
chr1	186896802	186916977	cfoshela; chr1	186906704	186906879
chr1	186937022	186957211	cfoshela; chr1	186942645	186942834
chr1	187106260	187126441	cfoshela; chr1	187124292	187124473
chr1	187138480	187158652	cfoshela; chr1	187140099	187140271
chr1	187839032	187859155	cfoshela; chr1	187855543	187855666
chr1	188179934	188200136	cfoshela; chr1	188198052	188198254
chr1	188293280	188313392	cfoshela; chr1	188303397	188303509
chr1	188427764	188447881	cfoshela; chr1	188441536	188441653
chr1	190838121	190858278	cfoshela; chr1	190846406	190846563
chr1	190933895	190954043	cfoshela; chr1	190938095	190938243
chr1	190979283	190999399	cfoshela; chr1	190983833	190983949
chr1	191000050	191020226	cfoshela; chr1	191002115	191002291
chr1	191336159	191356373	cfoshela; chr1	191351457	191351671
chr1	191582831	191602977	cfoshela; chr1	191590992	191591138
chr1	191783562	191803683	cfoshela; chr1	191794331	191794452
chr1	191842225	191862345	cfoshela; chr1	191850668	191850788
chr1	192196535	192216656	cfoshela; chr1	192207556	192207677
chr1	192265283	192285416	cfoshela; chr1	192281275	192281408
chr1	193890415	193910562	cfoshela; chr1	193899757	193899904
chr1	194117146	194137306	cfoshela; chr1	194135630	194135790
chr1	194614007	194634179	cfoshela; chr1	194629530	194629702
chr1	194778938	194799075	cfoshela; chr1	194794316	194794453
chr1	195647620	195667722	cfoshela; chr1	195658885	195658987
chr1	196245160	196265283	cfoshela; chr1	196254453	196254576
chr1	196436359	196456488	cfoshela; chr1	196456321	196456450
chr1	196475486	196495674	cfoshela; chr1	196495179	196495367
chr1	196499139	196519527	cfoshela; chr1	196503761	196504149
chr1	196661782	196682042	cfoshela; chr1	196679187	196679447
chr1	196788327	196808608	cfoshela; chr1	196796010	196796291
chr1	196843824	196864008	cfoshela; chr1	196859719	196859903
chr1	197205233	197225420	cfoshela; chr1	197206784	197206971
chr1	197725158	197745293	cfoshela; chr1	197726694	197726829
chr1	197915098	197935273	cfoshela; chr1	197921232	197921407
chr1	198140542	198160642	cfoshela; chr1	198154137	198154237
chr1	198413959	198434253	cfoshela; chr1	198416587	198416881
chr1	198600425	198620620	cfoshela; chr1	198615316	198615511
chr1	198637641	198657793	cfoshela; chr1	198651760	198651912
chr1	198673739	198693839	cfoshela; chr1	198678558	198678658
chr1	198711872	198732083	cfoshela; chr1	198719281	198719492
chr1	199496159	199516335	cfoshela; chr1	199502578	199502754
chr1	199653308	199673500	cfoshela; chr1	199671528	199671720
chr1	199823720	199843915	cfoshela; chr1	199829134	199829329
chr1	199935900	199956082	cfoshela; chr1	199950448	199950630
chr1	200136686	200156845	cfoshela; chr1	200153242	200153401
chr1	200430721	200450904	cfoshela; chr1	200436085	200436268
chr1	200510512	200530714	cfoshela; chr1	200528136	200528338
chr1	200682228	200702388	cfoshela; chr1	200692366	200692526
chr1	200818537	200838743	cfoshela; chr1	200825115	200825321
chr1	201179962	201200128	cfoshela; chr1	201195078	201195244
chr1	201904157	201924285	cfoshela; chr1	201910066	201910194
chr1	202292797	202313197	cfoshela; chr1	202293220	202293620
chr1	202727873	202747977	cfoshela; chr1	202742828	202742932
chr1	202867940	202888044	cfoshela; chr1	202883424	202883528
chr1	202930626	202950833	cfoshela; chr1	202944355	202944562
chr1	203525795	203546020	cfoshela; chr1	203534293	203534518
chr1	203602693	203622810	cfoshela; chr1	203610646	203610763
chr1	203969712	203989897	cfoshela; chr1	203970235	203970420
chr1	204118161	204138261	cfoshela; chr1	204125630	204125730
chr1	204297833	204317989	cfoshela; chr1	204304754	204304910
chr1	204961555	204981710	cfoshela; chr1	204963889	204964044
chr1	205099225	205119362	cfoshela; chr1	205104997	205105134
chr1	205832436	205852539	cfoshela; chr1	205843920	205844023
chr1	206026471	206046579	cfoshela; chr1	206037428	206037536
chr1	206252969	206273075	cfoshela; chr1	206261959	206262065
chr1	206329945	206350085	cfoshela; chr1	206348300	206348440
chr1	207445616	207465716	cfoshela; chr1	207459100	207459200
chr1	207632471	207652586	cfoshela; chr1	207638689	207638804
chr1	207809440	207829574	cfoshela; chr1	207827813	207827947
chr1	207913830	207933965	cfoshela; chr1	207928756	207928891
chr1	208066637	208086811	cfoshela; chr1	208079952	208080126
chr1	208112850	208133035	cfoshela; chr1	208124747	208124932
chr1	208613093	208633245	cfoshela; chr1	208614397	208614549
chr1	208836108	208856218	cfoshela; chr1	208838269	208838379
chr1	209271121	209291263	cfoshela; chr1	209277122	209277264
chr1	209957045	209977219	cfoshela; chr1	209975759	209975933
chr1	210255775	210275916	cfoshela; chr1	210271011	210271152
chr1	210419748	210439861	cfoshela; chr1	210419794	210419907
chr1	210456706	210476905	cfoshela; chr1	210474659	210474858
chr1	210493063	210513214	cfoshela; chr1	210500988	210501139
chr1	210789020	210809228	cfoshela; chr1	210807134	210807342
chr1	210896581	210916699	cfoshela; chr1	210907461	210907579
chr1	211351884	211371994	cfoshela; chr1	211363622	211363732
chr1	211467683	211487790	cfoshela; chr1	211471782	211471889
chr1	212690662	212710791	cfoshela; chr1	212694673	212694802
chr1	212799245	212819445	cfoshela; chr1	212814875	212815075
chr1	214523598	214543770	cfoshela; chr1	214533757	214533929
chr1	214893614	214913776	cfoshela; chr1	214906488	214906650
chr1	215512100	215532200	cfoshela; chr1	215516087	215516187
chr1	215885846	215906120	cfoshela; chr1	215900368	215900642
chr1	215947303	215967436	cfoshela; chr1	215953307	215953440
chr1	216819902	216840071	cfoshela; chr1	216825559	216825728
chr1	217312434	217332687	cfoshela; chr1	217329023	217329276
chr1	217508801	217528952	cfoshela; chr1	217511542	217511693
chr1	217549295	217569459	cfoshela; chr1	217565062	217565226
chr1	217608321	217628421	cfoshela; chr1	217625909	217626009
chr1	217888545	217908691	cfoshela; chr1	217899890	217900036
chr1	217926569	217946738	cfoshela; chr1	217942641	217942810
chr1	218143227	218163408	cfoshela; chr1	218157947	218158128
chr1	218343361	218363473	cfoshela; chr1	218359173	218359285
chr1	218569809	218589909	cfoshela; chr1	218577446	218577546
chr1	218596039	218616178	cfoshela; chr1	218610478	218610617
chr1	218747016	218767116	cfoshela; chr1	218751254	218751354
chr1	218852294	218872506	cfoshela; chr1	218871465	218871677
chr1	218910302	218930504	cfoshela; chr1	218921302	218921504
chr1	219225232	219245348	cfoshela; chr1	219230527	219230643
chr1	219850408	219870547	cfoshela; chr1	219852544	219852683
chr1	219892677	219912837	cfoshela; chr1	219907595	219907755
chr1	220198147	220218288	cfoshela; chr1	220201728	220201869
chr1	220225869	220246041	cfoshela; chr1	220227978	220228150
chr1	220508411	220528575	cfoshela; chr1	220528137	220528301
chr1	220979213	220999337	cfoshela; chr1	220994873	220994997
chr1	221051663	221071897	cfoshela; chr1	221057615	221057849
chr1	221631718	221651879	cfoshela; chr1	221642532	221642693
chr1	221897031	221917167	cfoshela; chr1	221909635	221909771
chr1	222006949	222027349	cfoshela; chr1	222026156	222026556
chr1	222371555	222391655	cfoshela; chr1	222382618	222382718
chr1	222465224	222485359	cfoshela; chr1	222478267	222478402
chr1	223012756	223032916	cfoshela; chr1	223024752	223024912
chr1	223751777	223771953	cfoshela; chr1	223762947	223763123
chr1	223950332	223970465	cfoshela; chr1	223954727	223954860
chr1	223989439	224009839	cfoshela; chr1	223989998	223990398
chr1	225011154	225031280	cfoshela; chr1	225018409	225018535
chr1	225064020	225084191	cfoshela; chr1	225069464	225069635
chr1	225559067	225579213	cfoshela; chr1	225578079	225578225
chr1	225602215	225622491	cfoshela; chr1	225611672	225611948
chr1	226058716	226078917	cfoshela; chr1	226060038	226060239
chr1	226179797	226199995	cfoshela; chr1	226189092	226189290
chr1	227214340	227234458	cfoshela; chr1	227227158	227227276
chr1	227259730	227279838	cfoshela; chr1	227266832	227266940
chr1	227294889	227315125	cfoshela; chr1	227297452	227297688
chr1	227396041	227416285	cfoshela; chr1	227410917	227411161
chr1	227446229	227466421	cfoshela; chr1	227455665	227455857
chr1	227582646	227603006	cfoshela; chr1	227591445	227591805
chr1	229008932	229029077	cfoshela; chr1	229027412	229027557
chr1	229591307	229611422	cfoshela; chr1	229598186	229598301
chr1	230012592	230032859	cfoshela; chr1	230030594	230030861
chr1	230340219	230360319	cfoshela; chr1	230352427	230352527
chr1	230406895	230427031	cfoshela; chr1	230424333	230424469
chr1	230671721	230691861	cfoshela; chr1	230680313	230680453
chr1	230736321	230756431	cfoshela; chr1	230740724	230740834
chr1	230891182	230911354	cfoshela; chr1	230907249	230907421
chr1	230963465	230983575	cfoshela; chr1	230969867	230969977
chr1	231677994	231698116	cfoshela; chr1	231691954	231692076
chr1	231743383	231763533	cfoshela; chr1	231746160	231746310
chr1	231891249	231911590	cfoshela; chr1	231909884	231910225
chr1	231914388	231934550	cfoshela; chr1	231922746	231922908
chr1	232063800	232083956	cfoshela; chr1	232072165	232072321
chr1	232339031	232359309	cfoshela; chr1	232342394	232342672
chr1	232402688	232422822	cfoshela; chr1	232409401	232409535
chr1	232707445	232727596	cfoshela; chr1	232726034	232726185
chr1	232764122	232784385	cfoshela; chr1	232767103	232767366
chr1	232809437	232829568	cfoshela; chr1	232815074	232815205
chr1	232878848	232898991	cfoshela; chr1	232886685	232886828
chr1	232923146	232943262	cfoshela; chr1	232926574	232926690
chr1	232955609	232975744	cfoshela; chr1	232974837	232974972
chr1	233630792	233650908	cfoshela; chr1	233632553	233632669
chr1	233758374	233778515	cfoshela; chr1	233762392	233762533
chr1	234761588	234781714	cfoshela; chr1	234761709	234761835
chr1	235012311	235032434	cfoshela; chr1	235025067	235025190
chr1	235115521	235135681	cfoshela; chr1	235135149	235135309
chr1	235903274	235923411	cfoshela; chr1	235908043	235908180
chr1	235978271	235998412	cfoshela; chr1	235989465	235989606
chr1	236094061	236114325	cfoshela; chr1	236103428	236103692
chr1	236133681	236153815	cfoshela; chr1	236141945	236142079
chr1	236830166	236850287	cfoshela; chr1	236837026	236837147
chr1	237465832	237486011	cfoshela; chr1	237477313	237477492
chr1	238027950	238048096	cfoshela; chr1	238044238	238044384
chr1	238072193	238092398	cfoshela; chr1	238088084	238088289
chr1	238105521	238125646	cfoshela; chr1	238123480	238123605
chr1	238228494	238248594	cfoshela; chr1	238230677	238230777
chr1	238468250	238488616	cfoshela; chr1	238472558	238472924
chr1	238566222	238586326	cfoshela; chr1	238585951	238586055
chr1	238605202	238625520	cfoshela; chr1	238616335	238616653
chr1	238639640	238659801	cfoshela; chr1	238645559	238645720
chr1	238693300	238713406	cfoshela; chr1	238704080	238704186
chr1	239709204	239729335	cfoshela; chr1	239712824	239712955
chr1	240200642	240220762	cfoshela; chr1	240219057	240219177
chr1	240228276	240248381	cfoshela; chr1	240236266	240236371
chr1	242502739	242522875	cfoshela; chr1	242503078	242503214
chr1	242533373	242553488	cfoshela; chr1	242553038	242553153
chr1	242565992	242586140	cfoshela; chr1	242583759	242583907
chr1	242825116	242845256	cfoshela; chr1	242829914	242830054
chr1	242963255	242983401	cfoshela; chr1	242970051	242970197
chr1	242998523	243018664	cfoshela; chr1	243008390	243008531
chr1	244041123	244061260	cfoshela; chr1	244053085	244053222
chr1	244216803	244236988	cfoshela; chr1	244216863	244217048
chr1	244368883	244389025	cfoshela; chr1	244369770	244369912
chr1	244819638	244839738	cfoshela; chr1	244839000	244839100
chr1	244933201	244953336	cfoshela; chr1	244935429	244935564
chr1	246856545	246876664	cfoshela; chr1	246861708	246861827
chr1	247087535	247107713	cfoshela; chr1	247089811	247089989
chr10	290120	310244	cfoshela; chr10	303144	303268
chr10	1379927	1400145	cfoshela; chr10	1391576	1391794
chr10	2237469	2257680	cfoshela; chr10	2246286	2246497
chr10	2429347	2449591	cfoshela; chr10	2446303	2446547
chr10	2794636	2814772	cfoshela; chr10	2799615	2799751
chr10	3542929	3563125	cfoshela; chr10	3558106	3558302
chr10	3774876	3795027	cfoshela; chr10	3787284	3787435
chr10	3803971	3824101	cfoshela; chr10	3815153	3815283
chr10	3909916	3930026	cfoshela; chr10	3927320	3927430
chr10	4146141	4166244	cfoshela; chr10	4163861	4163964
chr10	4371081	4391301	cfoshela; chr10	4376733	4376953
chr10	4683981	4704176	cfoshela; chr10	4695385	4695580
chr10	4808118	4828356	cfoshela; chr10	4813130	4813368
chr10	4960565	4980753	cfoshela; chr10	4979991	4980179
chr10	5046477	5066593	cfoshela; chr10	5065677	5065793
chr10	5096554	5116796	cfoshela; chr10	5103962	5104204
chr10	5319439	5339574	cfoshela; chr10	5323827	5323962
chr10	6036312	6056510	cfoshela; chr10	6053272	6053470
chr10	6316305	6336496	cfoshela; chr10	6321239	6321430
chr10	6369660	6389869	cfoshela; chr10	6381304	6381513
chr10	7193550	7213661	cfoshela; chr10	7193624	7193735
chr10	7344202	7364421	cfoshela; chr10	7346470	7346689
chr10	7433351	7453509	cfoshela; chr10	7436786	7436944
chr10	11625368	11645525	cfoshela; chr10	11634244	11634401
chr10	12777352	12797474	cfoshela; chr10	12785931	12786053
chr10	12798039	12818177	cfoshela; chr10	12802499	12802637
chr10	12918443	12938578	cfoshela; chr10	12927330	12927465
chr10	14638536	14658636	cfoshela; chr10	14655806	14655906
chr10	14730032	14750316	cfoshela; chr10	14740384	14740668
chr10	14828705	14848883	cfoshela; chr10	14830600	14830778
chr10	14859211	14879346	cfoshela; chr10	14864747	14864882
chr10	16454672	16474942	cfoshela; chr10	16463210	16463480
chr10	17135653	17155753	cfoshela; chr10	17145224	17145324
chr10	17194712	17214853	cfoshela; chr10	17197775	17197916
chr10	17295288	17315506	cfoshela; chr10	17298272	17298490
chr10	18467163	18487264	cfoshela; chr10	18487080	18487181
chr10	18928953	18949095	cfoshela; chr10	18939583	18939725
chr10	18998155	19018265	cfoshela; chr10	19012534	19012644
chr10	19187926	19208045	cfoshela; chr10	19204564	19204683
chr10	19906458	19926646	cfoshela; chr10	19921303	19921491
chr10	21200572	21220781	cfoshela; chr10	21214704	21214913
chr10	21506641	21526798	cfoshela; chr10	21513310	21513467
chr10	21689042	21709142	cfoshela; chr10	21695118	21695218
chr10	21720279	21740381	cfoshela; chr10	21727555	21727657
chr10	22375853	22395958	cfoshela; chr10	22378681	22378786
chr10	22571604	22591739	cfoshela; chr10	22575573	22575708
chr10	22743475	22763734	cfoshela; chr10	22756886	22757145
chr10	22830153	22850297	cfoshela; chr10	22832842	22832986
chr10	22919845	22939974	cfoshela; chr10	22928046	22928175
chr10	23364146	23384284	cfoshela; chr10	23376680	23376818
chr10	23731824	23751992	cfoshela; chr10	23741204	23741372
chr10	25250330	25270430	cfoshela; chr10	25250415	25250515
chr10	25382947	25403152	cfoshela; chr10	25389066	25389271
chr10	26192234	26212360	cfoshela; chr10	26196376	26196502
chr10	26692910	26713052	cfoshela; chr10	26694660	26694802
chr10	26799551	26819742	cfoshela; chr10	26816561	26816752
chr10	27091028	27111186	cfoshela; chr10	27110128	27110286
chr10	27510167	27530288	cfoshela; chr10	27521364	27521485
chr10	27697451	27717693	cfoshela; chr10	27712819	27713061
chr10	28135649	28155799	cfoshela; chr10	28149288	28149438
chr10	28371641	28391811	cfoshela; chr10	28383340	28383510
chr10	28397963	28418098	cfoshela; chr10	28416991	28417126
chr10	28510882	28531058	cfoshela; chr10	28529857	28530033
chr10	28533433	28553549	cfoshela; chr10	28546890	28547006
chr10	29060386	29080786	cfoshela; chr10	29063929	29064329
chr10	29383323	29403585	cfoshela; chr10	29393354	29393616
chr10	29545479	29565680	cfoshela; chr10	29546434	29546635
chr10	30009550	30029757	cfoshela; chr10	30020535	30020742
chr10	30184970	30205070	cfoshela; chr10	30192011	30192111
chr10	30496391	30516497	cfoshela; chr10	30499944	30500050
chr10	30745624	30765724	cfoshela; chr10	30752462	30752562
chr10	30962670	30982791	cfoshela; chr10	30967145	30967266
chr10	31008662	31028880	cfoshela; chr10	31011415	31011633
chr10	32214011	32234143	cfoshela; chr10	32225895	32226027
chr10	32255587	32275934	cfoshela; chr10	32269802	32270149
chr10	32276901	32297075	cfoshela; chr10	32290811	32290985
chr10	32434879	32455056	cfoshela; chr10	32441097	32441274
chr10	32458872	32478993	cfoshela; chr10	32478464	32478585
chr10	32626533	32646681	cfoshela; chr10	32627120	32627268
chr10	33376564	33396664	cfoshela; chr10	33396004	33396104
chr10	33588233	33608444	cfoshela; chr10	33593277	33593488
chr10	33613458	33633569	cfoshela; chr10	33620252	33620363
chr10	33831968	33852158	cfoshela; chr10	33838197	33838387
chr10	34846731	34866895	cfoshela; chr10	34857265	34857429
chr10	35083214	35103368	cfoshela; chr10	35087442	35087596
chr10	35629173	35649347	cfoshela; chr10	35635898	35636072
chr10	35655592	35675725	cfoshela; chr10	35661233	35661366
chr10	35738063	35758200	cfoshela; chr10	35750543	35750680
chr10	35863994	35884106	cfoshela; chr10	35875909	35876021
chr10	36928176	36948296	cfoshela; chr10	36935282	36935402
chr10	43153863	43173985	cfoshela; chr10	43171548	43171670
chr10	45186922	45207037	cfoshela; chr10	45192150	45192265
chr10	46501376	46521565	cfoshela; chr10	46513500	46513689
chr10	51742486	51762614	cfoshela; chr10	51755312	51755440
chr10	52882563	52902779	cfoshela; chr10	52892144	52892360
chr10	53747150	53767266	cfoshela; chr10	53748992	53749108
chr10	57949026	57969208	cfoshela; chr10	57967836	57968018
chr10	59122775	59142945	cfoshela; chr10	59133683	59133853
chr10	59414109	59434509	cfoshela; chr10	59422455	59422855
chr10	59449157	59469339	cfoshela; chr10	59453542	59453724
chr10	59575347	59595500	cfoshela; chr10	59587198	59587351
chr10	59665198	59685369	cfoshela; chr10	59667327	59667498
chr10	59702782	59722933	cfoshela; chr10	59710317	59710468
chr10	59856884	59877028	cfoshela; chr10	59865136	59865280
chr10	60074977	60095098	cfoshela; chr10	60092225	60092346
chr10	60207387	60227525	cfoshela; chr10	60221058	60221196
chr10	60285644	60305761	cfoshela; chr10	60286426	60286543
chr10	60493145	60513254	cfoshela; chr10	60509510	60509619
chr10	61728276	61748377	cfoshela; chr10	61744249	61744350
chr10	61801449	61821601	cfoshela; chr10	61814623	61814775
chr10	61854157	61874350	cfoshela; chr10	61856204	61856397
chr10	62030694	62050847	cfoshela; chr10	62041296	62041449
chr10	62083891	62104005	cfoshela; chr10	62084732	62084846
chr10	63326010	63346141	cfoshela; chr10	63328959	63329090
chr10	63365148	63385249	cfoshela; chr10	63369506	63369607
chr10	63407654	63427807	cfoshela; chr10	63422611	63422764
chr10	63452860	63473010	cfoshela; chr10	63466933	63467083
chr10	63476435	63496535	cfoshela; chr10	63481014	63481114
chr10	63745651	63765802	cfoshela; chr10	63765193	63765344
chr10	63855800	63875997	cfoshela; chr10	63862975	63863172
chr10	64646595	64666742	cfoshela; chr10	64666254	64666401
chr10	64687054	64707250	cfoshela; chr10	64698973	64699169
chr10	64867771	64887890	cfoshela; chr10	64868678	64868797
chr10	64969318	64989456	cfoshela; chr10	64983928	64984066
chr10	68266134	68286248	cfoshela; chr10	68268005	68268119
chr10	68531021	68551143	cfoshela; chr10	68545842	68545964
chr10	68916099	68936227	cfoshela; chr10	68922197	68922325
chr10	70072279	70092407	cfoshela; chr10	70077809	70077937
chr10	70637334	70657536	cfoshela; chr10	70647032	70647234
chr10	70871788	70891966	cfoshela; chr10	70876482	70876660
chr10	71688694	71708825	cfoshela; chr10	71697360	71697491
chr10	71790624	71810976	cfoshela; chr10	71807831	71808183
chr10	72137702	72157805	cfoshela; chr10	72145738	72145841
chr10	72755312	72775621	cfoshela; chr10	72769855	72770164
chr10	73105935	73126182	cfoshela; chr10	73123217	73123464
chr10	73284861	73305094	cfoshela; chr10	73301151	73301384
chr10	73382382	73402554	cfoshela; chr10	73386376	73386548
chr10	73525391	73545711	cfoshela; chr10	73527520	73527840
chr10	74166893	74187033	cfoshela; chr10	74170428	74170568
chr10	74466330	74486438	cfoshela; chr10	74474285	74474393
chr10	74531195	74551350	cfoshela; chr10	74547847	74548002
chr10	74688946	74709078	cfoshela; chr10	74692028	74692160
chr10	74847302	74867402	cfoshela; chr10	74849391	74849491
chr10	75424617	75444717	cfoshela; chr10	75438271	75438371
chr10	75614444	75634674	cfoshela; chr10	75619803	75620033
chr10	75860975	75881141	cfoshela; chr10	75867664	75867830
chr10	75916394	75936657	cfoshela; chr10	75933059	75933322
chr10	76072739	76092841	cfoshela; chr10	76073517	76073619
chr10	76214624	76234725	cfoshela; chr10	76229712	76229813
chr10	76556240	76576394	cfoshela; chr10	76574081	76574235
chr10	76781416	76801536	cfoshela; chr10	76789007	76789127
chr10	76891810	76911977	cfoshela; chr10	76898957	76899124
chr10	77532429	77552590	cfoshela; chr10	77547765	77547926
chr10	79871172	79891334	cfoshela; chr10	79888823	79888985
chr10	80738181	80758425	cfoshela; chr10	80750988	80751232
chr10	82212175	82232287	cfoshela; chr10	82227688	82227800
chr10	85080307	85100463	cfoshela; chr10	85096251	85096407
chr10	88385006	88405194	cfoshela; chr10	88397621	88397809
chr10	88756789	88776889	cfoshela; chr10	88775449	88775549
chr10	88978998	88999098	cfoshela; chr10	88998792	88998892
chr10	89327501	89347660	cfoshela; chr10	89336070	89336229
chr10	89380246	89400592	cfoshela; chr10	89385370	89385716
chr10	89449634	89469750	cfoshela; chr10	89451390	89451506
chr10	89679293	89699443	cfoshela; chr10	89681708	89681858
chr10	89998611	90018812	cfoshela; chr10	90003898	90004099
chr10	90159192	90179373	cfoshela; chr10	90178374	90178555
chr10	90183734	90203836	cfoshela; chr10	90187344	90187446
chr10	90209434	90229534	cfoshela; chr10	90224358	90224458
chr10	90274393	90294522	cfoshela; chr10	90275589	90275718
chr10	90300321	90320429	cfoshela; chr10	90307519	90307627
chr10	90455118	90475360	cfoshela; chr10	90457544	90457786
chr10	90592943	90613130	cfoshela; chr10	90601559	90601746
chr10	90614061	90634209	cfoshela; chr10	90632399	90632547
chr10	91609537	91629670	cfoshela; chr10	91611769	91611902
chr10	91662577	91682780	cfoshela; chr10	91671339	91671542
chr10	92597333	92617447	cfoshela; chr10	92609309	92609423
chr10	92658693	92678938	cfoshela; chr10	92671003	92671248
chr10	92690823	92710978	cfoshela; chr10	92710156	92710311
chr10	93390531	93410660	cfoshela; chr10	93402307	93402436
chr10	93435263	93455431	cfoshela; chr10	93450871	93451039
chr10	93761117	93781267	cfoshela; chr10	93761377	93761527
chr10	94711088	94731267	cfoshela; chr10	94722030	94722209
chr10	95495553	95515723	cfoshela; chr10	95496779	95496949
chr10	97047260	97067360	cfoshela; chr10	97058621	97058721
chr10	98603479	98623579	cfoshela; chr10	98613970	98614070
chr10	98801556	98821697	cfoshela; chr10	98819937	98820078
chr10	99019832	99039964	cfoshela; chr10	99029211	99029343
chr10	99074011	99094122	cfoshela; chr10	99078580	99078691
chr10	99228913	99249027	cfoshela; chr10	99230777	99230891
chr10	99316467	99336635	cfoshela; chr10	99324556	99324724
chr10	99392811	99412936	cfoshela; chr10	99398873	99398998
chr10	99428991	99449146	cfoshela; chr10	99439487	99439642
chr10	99578731	99598905	cfoshela; chr10	99589951	99590125
chr10	99630375	99650477	cfoshela; chr10	99632289	99632391
chr10	100210434	100230587	cfoshela; chr10	100210683	100210836
chr10	101160891	101181124	cfoshela; chr10	101180406	101180639
chr10	102165581	102185756	cfoshela; chr10	102183639	102183814
chr10	103117188	103137364	cfoshela; chr10	103117439	103117615
chr10	104184248	104204392	cfoshela; chr10	104202797	104202941
chr10	105231878	105252028	cfoshela; chr10	105241783	105241933
chr10	105620486	105640642	cfoshela; chr10	105640059	105640215
chr10	105641737	105661994	cfoshela; chr10	105645361	105645618
chr10	105825088	105845224	cfoshela; chr10	105843481	105843617
chr10	105848575	105868725	cfoshela; chr10	105867629	105867779
chr10	107820841	107840960	cfoshela; chr10	107828689	107828808
chr10	108159289	108179431	cfoshela; chr10	108173837	108173979
chr10	108353883	108374009	cfoshela; chr10	108356104	108356230
chr10	109292944	109313044	cfoshela; chr10	109296110	109296210
chr10	112395651	112415832	cfoshela; chr10	112414819	112415000
chr10	112589127	112609277	cfoshela; chr10	112602082	112602232
chr10	112650037	112670153	cfoshela; chr10	112652134	112652250
chr10	113501290	113521390	cfoshela; chr10	113506672	113506772
chr10	113606116	113626306	cfoshela; chr10	113622357	113622547
chr10	113832333	113852494	cfoshela; chr10	113842370	113842531
chr10	114328141	114348261	cfoshela; chr10	114334919	114335039
chr10	114700716	114720821	cfoshela; chr10	114713691	114713796
chr10	115721149	115741266	cfoshela; chr10	115737623	115737740
chr10	116019508	116039695	cfoshela; chr10	116021628	116021815
chr10	116137540	116157672	cfoshela; chr10	116139271	116139403
chr10	116568707	116588875	cfoshela; chr10	116569233	116569401
chr10	116597185	116617285	cfoshela; chr10	116606509	116606609
chr10	116649364	116669468	cfoshela; chr10	116655346	116655450
chr10	118623511	118643761	cfoshela; chr10	118638078	118638328
chr10	119049682	119069836	cfoshela; chr10	119062068	119062222
chr10	119099225	119119369	cfoshela; chr10	119109600	119109744
chr10	119189623	119209785	cfoshela; chr10	119206036	119206198
chr10	119392300	119412472	cfoshela; chr10	119402751	119402923
chr10	120473288	120493476	cfoshela; chr10	120491570	120491758
chr10	120615233	120635433	cfoshela; chr10	120620102	120620302
chr10	120651919	120672057	cfoshela; chr10	120660904	120661042
chr10	120832418	120852599	cfoshela; chr10	120840504	120840685
chr10	121053038	121073190	cfoshela; chr10	121066371	121066523
chr10	121402010	121422184	cfoshela; chr10	121417357	121417531
chr10	121425589	121445705	cfoshela; chr10	121429727	121429843
chr10	121475465	121495583	cfoshela; chr10	121487483	121487601
chr10	121533713	121553927	cfoshela; chr10	121535790	121536004
chr10	123063980	123084117	cfoshela; chr10	123075512	123075649
chr10	123801921	123822021	cfoshela; chr10	123819434	123819534
chr10	123928381	123948509	cfoshela; chr10	123932797	123932925
chr10	124008322	124028516	cfoshela; chr10	124017309	124017503
chr10	124218428	124238555	cfoshela; chr10	124218763	124218890
chr10	125487857	125507969	cfoshela; chr10	125493612	125493724
chr10	125592306	125612462	cfoshela; chr10	125597319	125597475
chr10	125844173	125864324	cfoshela; chr10	125855823	125855974
chr10	126904593	126924749	cfoshela; chr10	126910197	126910353
chr10	127150181	127170281	cfoshela; chr10	127157745	127157845
chr10	127251242	127271372	cfoshela; chr10	127263629	127263759
chr10	127305725	127325963	cfoshela; chr10	127312291	127312529
chr10	127384202	127404334	cfoshela; chr10	127386564	127386696
chr10	127637090	127657237	cfoshela; chr10	127651942	127652089
chr10	127724149	127744291	cfoshela; chr10	127741109	127741251
chr10	127797607	127817728	cfoshela; chr10	127812897	127813018
chr10	127983436	128003736	cfoshela; chr10	127987828	127988128
chr10	128247320	128267560	cfoshela; chr10	128248478	128248718
chr10	132323912	132344122	cfoshela; chr10	132340891	132341101
chr10	133745293	133765467	cfoshela; chr10	133759817	133759991
chr10	133971421	133991609	cfoshela; chr10	133983710	133983898
chr10	133991920	134012231	cfoshela; chr10	133993343	133993654
chr10	134130603	134150710	cfoshela; chr10	134145681	134145788
chr10	134184058	134204164	cfoshela; chr10	134196410	134196516
chr11	752355	772508	cfoshela; chr11	752823	752976
chr11	2740451	2760664	cfoshela; chr11	2746972	2747185
chr11	2873501	2893683	cfoshela; chr11	2890466	2890648
chr11	3020371	3040572	cfoshela; chr11	3036528	3036729
chr11	3298670	3318791	cfoshela; chr11	3317976	3318097
chr11	3879459	3899632	cfoshela; chr11	3897982	3898155
chr11	5253626	5273765	cfoshela; chr11	5258476	5258615
chr11	5643206	5663315	cfoshela; chr11	5662900	5663009
chr11	6217226	6237366	cfoshela; chr11	6227749	6227889
chr11	6579771	6599921	cfoshela; chr11	6597180	6597330
chr11	7853125	7873245	cfoshela; chr11	7871018	7871138
chr11	7875003	7895193	cfoshela; chr11	7877671	7877861
chr11	7946688	7966805	cfoshela; chr11	7965365	7965482
chr11	8192241	8212394	cfoshela; chr11	8205564	8205717
chr11	8243042	8263162	cfoshela; chr11	8251583	8251703
chr11	8310813	8330925	cfoshela; chr11	8312285	8312397
chr11	8570538	8590654	cfoshela; chr11	8582507	8582623
chr11	8678691	8698893	cfoshela; chr11	8697529	8697731
chr11	9111393	9131560	cfoshela; chr11	9117184	9117351
chr11	9574448	9594658	cfoshela; chr11	9591335	9591545
chr11	9719988	9740372	cfoshela; chr11	9737797	9738181
chr11	9750768	9770868	cfoshela; chr11	9753061	9753161
chr11	9977089	9997223	cfoshela; chr11	9980483	9980617
chr11	10021441	10041637	cfoshela; chr11	10028769	10028965
chr11	10194001	10214212	cfoshela; chr11	10211777	10211988
chr11	10383810	10404024	cfoshela; chr11	10385286	10385500
chr11	10493633	10513828	cfoshela; chr11	10505446	10505641
chr11	10520055	10540239	cfoshela; chr11	10528732	10528916
chr11	10618425	10638634	cfoshela; chr11	10637902	10638111
chr11	10892817	10912935	cfoshela; chr11	10903385	10903503
chr11	11827753	11847865	cfoshela; chr11	11838738	11838850
chr11	12127768	12148002	cfoshela; chr11	12145247	12145481
chr11	12174936	12195038	cfoshela; chr11	12192151	12192253
chr11	12195761	12215872	cfoshela; chr11	12198047	12198158
chr11	12281981	12302107	cfoshela; chr11	12297198	12297324
chr11	13080206	13100418	cfoshela; chr11	13098912	13099124
chr11	13308352	13328564	cfoshela; chr11	13317384	13317596
chr11	13990264	14010408	cfoshela; chr11	13993823	13993967
chr11	14146766	14166926	cfoshela; chr11	14157323	14157483
chr11	14220046	14240204	cfoshela; chr11	14236373	14236531
chr11	14310795	14331019	cfoshela; chr11	14315315	14315539
chr11	14724005	14744401	cfoshela; chr11	14743222	14743618
chr11	15827928	15848192	cfoshela; chr11	15843386	15843650
chr11	15941663	15961786	cfoshela; chr11	15947645	15947768
chr11	16760580	16780807	cfoshela; chr11	16766212	16766439
chr11	17647345	17667445	cfoshela; chr11	17652237	17652337
chr11	18065164	18085312	cfoshela; chr11	18084943	18085091
chr11	18300270	18320415	cfoshela; chr11	18307355	18307500
chr11	18425738	18446057	cfoshela; chr11	18435587	18435906
chr11	19480111	19500269	cfoshela; chr11	19486334	19486492
chr11	19557880	19578125	cfoshela; chr11	19574028	19574273
chr11	19619312	19639473	cfoshela; chr11	19638406	19638567
chr11	19762391	19782496	cfoshela; chr11	19779185	19779290
chr11	20010979	20031240	cfoshela; chr11	20013809	20014070
chr11	20079634	20099771	cfoshela; chr11	20090713	20090850
chr11	20328906	20349055	cfoshela; chr11	20345816	20345965
chr11	22591433	22611630	cfoshela; chr11	22603943	22604140
chr11	23087341	23107511	cfoshela; chr11	23102017	23102187
chr11	23259356	23279532	cfoshela; chr11	23266152	23266328
chr11	23320065	23340266	cfoshela; chr11	23337533	23337734
chr11	23514343	23534462	cfoshela; chr11	23533337	23533456
chr11	23704709	23724851	cfoshela; chr11	23706037	23706179
chr11	23865229	23885360	cfoshela; chr11	23881328	23881459
chr11	23894586	23914798	cfoshela; chr11	23910587	23910799
chr11	24350408	24370573	cfoshela; chr11	24369397	24369562
chr11	24536225	24556325	cfoshela; chr11	24553539	24553639
chr11	24564593	24584715	cfoshela; chr11	24566284	24566406
chr11	24595545	24615667	cfoshela; chr11	24614253	24614375
chr11	24646436	24666582	cfoshela; chr11	24661869	24662015
chr11	24670464	24690610	cfoshela; chr11	24676009	24676155
chr11	24936031	24956157	cfoshela; chr11	24944016	24944142
chr11	25041476	25061615	cfoshela; chr11	25043906	25044045
chr11	25725905	25746019	cfoshela; chr11	25744941	25745055
chr11	26151601	26171775	cfoshela; chr11	26165880	26166054
chr11	26257373	26277473	cfoshela; chr11	26275462	26275562
chr11	27127762	27147884	cfoshela; chr11	27137022	27137144
chr11	27750593	27770697	cfoshela; chr11	27755264	27755368
chr11	27772336	27792460	cfoshela; chr11	27785945	27786069
chr11	27823928	27844065	cfoshela; chr11	27840289	27840426
chr11	27955862	27975962	cfoshela; chr11	27973400	27973500
chr11	28008804	28028945	cfoshela; chr11	28027578	28027719
chr11	28114681	28134861	cfoshela; chr11	28124359	28124539
chr11	28152231	28172363	cfoshela; chr11	28154470	28154602
chr11	28306887	28327019	cfoshela; chr11	28324501	28324633
chr11	28487268	28507394	cfoshela; chr11	28502338	28502464
chr11	28525491	28545619	cfoshela; chr11	28537743	28537871
chr11	28557274	28577508	cfoshela; chr11	28570334	28570568
chr11	28578498	28598617	cfoshela; chr11	28598053	28598172
chr11	28675079	28695236	cfoshela; chr11	28680311	28680468
chr11	28707133	28727499	cfoshela; chr11	28721305	28721671
chr11	28989772	29009981	cfoshela; chr11	28996835	28997044
chr11	29093376	29113597	cfoshela; chr11	29098211	29098432
chr11	29503417	29523557	cfoshela; chr11	29505831	29505971
chr11	29968874	29989002	cfoshela; chr11	29987386	29987514
chr11	30079953	30100064	cfoshela; chr11	30086149	30086260
chr11	31621879	31642045	cfoshela; chr11	31623967	31624133
chr11	32031297	32051397	cfoshela; chr11	32044522	32044622
chr11	32673174	32693315	cfoshela; chr11	32685226	32685367
chr11	32779139	32799267	cfoshela; chr11	32787499	32787627
chr11	32969358	32989534	cfoshela; chr11	32978444	32978620
chr11	33606538	33626638	cfoshela; chr11	33612744	33612844
chr11	34164763	34184914	cfoshela; chr11	34183087	34183238
chr11	35068667	35088831	cfoshela; chr11	35077542	35077706
chr11	35551450	35571625	cfoshela; chr11	35557891	35558066
chr11	35592563	35612811	cfoshela; chr11	35608160	35608408
chr11	35757518	35777798	cfoshela; chr11	35774813	35775093
chr11	35869490	35889630	cfoshela; chr11	35886371	35886511
chr11	36005824	36025954	cfoshela; chr11	36013151	36013281
chr11	36119160	36139345	cfoshela; chr11	36127907	36128092
chr11	36228039	36248216	cfoshela; chr11	36232915	36233092
chr11	36295293	36315394	cfoshela; chr11	36307529	36307630
chr11	36382572	36402761	cfoshela; chr11	36399020	36399209
chr11	36405349	36425451	cfoshela; chr11	36410031	36410133
chr11	37577265	37597370	cfoshela; chr11	37583493	37583598
chr11	37693605	37713706	cfoshela; chr11	37699763	37699864
chr11	38129932	38150041	cfoshela; chr11	38147517	38147626
chr11	40293103	40313275	cfoshela; chr11	40307435	40307607
chr11	41844507	41864642	cfoshela; chr11	41856429	41856564
chr11	42196405	42216625	cfoshela; chr11	42212817	42213037
chr11	43294921	43315081	cfoshela; chr11	43306266	43306426
chr11	43802012	43822247	cfoshela; chr11	43809088	43809323
chr11	43889496	43909668	cfoshela; chr11	43898931	43899103
chr11	44041048	44061171	cfoshela; chr11	44044947	44045070
chr11	44300819	44320991	cfoshela; chr11	44311569	44311741
chr11	44583029	44603211	cfoshela; chr11	44585558	44585740
chr11	46212158	46232336	cfoshela; chr11	46215376	46215554
chr11	46265873	46286043	cfoshela; chr11	46277276	46277446
chr11	46516574	46536749	cfoshela; chr11	46532389	46532564
chr11	46954344	46974485	cfoshela; chr11	46956220	46956361
chr11	47498379	47518532	cfoshela; chr11	47501820	47501973
chr11	47599987	47620179	cfoshela; chr11	47609744	47609936
chr11	47694607	47714707	cfoshela; chr11	47702371	47702471
chr11	47729490	47749641	cfoshela; chr11	47745611	47745762
chr11	48073595	48093722	cfoshela; chr11	48088187	48088314
chr11	56864697	56884835	cfoshela; chr11	56882798	56882936
chr11	56949928	56970096	cfoshela; chr11	56968534	56968702
chr11	57135283	57155403	cfoshela; chr11	57144612	57144732
chr11	57319090	57339198	cfoshela; chr11	57324873	57324981
chr11	57427090	57447289	cfoshela; chr11	57427826	57428025
chr11	57909765	57929865	cfoshela; chr11	57918367	57918467
chr11	58093864	58113995	cfoshela; chr11	58102008	58102139
chr11	58173700	58193856	cfoshela; chr11	58183579	58183735
chr11	58344609	58364755	cfoshela; chr11	58353938	58354084
chr11	58611341	58631453	cfoshela; chr11	58631077	58631189
chr11	59375881	59396085	cfoshela; chr11	59382171	59382375
chr11	59682375	59702543	cfoshela; chr11	59693390	59693558
chr11	61087773	61107873	cfoshela; chr11	61091346	61091446
chr11	61242334	61262455	cfoshela; chr11	61254484	61254605
chr11	61477769	61497907	cfoshela; chr11	61494234	61494372
chr11	61965132	61985313	cfoshela; chr11	61973737	61973918
chr11	62082475	62102616	cfoshela; chr11	62084821	62084962
chr11	62261502	62281685	cfoshela; chr11	62278210	62278393
chr11	63082934	63103069	cfoshela; chr11	63091509	63091644
chr11	63182412	63202610	cfoshela; chr11	63192082	63192280
chr11	63317105	63337297	cfoshela; chr11	63327245	63327437
chr11	63702141	63722347	cfoshela; chr11	63709990	63710196
chr11	64369729	64389943	cfoshela; chr11	64379086	64379300
chr11	64526734	64546913	cfoshela; chr11	64531017	64531196
chr11	64788713	64808863	cfoshela; chr11	64799270	64799420
chr11	65420926	65441156	cfoshela; chr11	65439834	65440064
chr11	65603830	65624000	cfoshela; chr11	65604658	65604828
chr11	65624945	65645104	cfoshela; chr11	65637299	65637458
chr11	65935731	65955895	cfoshela; chr11	65942257	65942421
chr11	65962966	65983168	cfoshela; chr11	65967720	65967922
chr11	66224366	66244574	cfoshela; chr11	66233914	66234122
chr11	66300921	66321056	cfoshela; chr11	66313523	66313658
chr11	66451018	66471203	cfoshela; chr11	66453132	66453317
chr11	66482730	66502942	cfoshela; chr11	66494899	66495111
chr11	66531624	66551850	cfoshela; chr11	66546529	66546755
chr11	66577006	66597196	cfoshela; chr11	66579116	66579306
chr11	67073573	67093828	cfoshela; chr11	67087741	67087996
chr11	67642418	67662518	cfoshela; chr11	67655097	67655197
chr11	68637973	68658144	cfoshela; chr11	68646875	68647046
chr11	68811578	68831760	cfoshela; chr11	68825704	68825886
chr11	68883654	68903791	cfoshela; chr11	68892583	68892720
chr11	69469189	69489388	cfoshela; chr11	69473185	69473384
chr11	69725473	69745603	cfoshela; chr11	69727720	69727850
chr11	70622043	70642160	cfoshela; chr11	70630136	70630253
chr11	70677701	70697962	cfoshela; chr11	70688086	70688347
chr11	70799621	70819732	cfoshela; chr11	70814625	70814736
chr11	71160049	71180245	cfoshela; chr11	71171974	71172170
chr11	71306794	71326908	cfoshela; chr11	71325760	71325874
chr11	71519913	71540033	cfoshela; chr11	71529910	71530030
chr11	71812006	71832176	cfoshela; chr11	71828882	71829052
chr11	71856783	71877008	cfoshela; chr11	71861503	71861728
chr11	72656910	72677102	cfoshela; chr11	72660815	72661007
chr11	73339261	73359364	cfoshela; chr11	73345028	73345131
chr11	73562687	73582885	cfoshela; chr11	73574527	73574725
chr11	73639955	73660265	cfoshela; chr11	73657902	73658212
chr11	73665335	73685502	cfoshela; chr11	73676965	73677132
chr11	73704710	73724868	cfoshela; chr11	73719272	73719430
chr11	73743814	73764048	cfoshela; chr11	73760468	73760702
chr11	73800298	73820437	cfoshela; chr11	73807230	73807369
chr11	74020399	74040573	cfoshela; chr11	74025441	74025615
chr11	74124336	74144506	cfoshela; chr11	74143759	74143929
chr11	74755217	74775343	cfoshela; chr11	74761032	74761158
chr11	75051765	75071893	cfoshela; chr11	75052652	75052780
chr11	75349901	75370043	cfoshela; chr11	75355228	75355370
chr11	75912615	75932715	cfoshela; chr11	75913303	75913403
chr11	76203929	76224096	cfoshela; chr11	76212365	76212532
chr11	76377500	76397731	cfoshela; chr11	76392731	76392962
chr11	76400470	76420726	cfoshela; chr11	76408948	76409204
chr11	76665580	76685713	cfoshela; chr11	76676452	76676585
chr11	76972577	76992782	cfoshela; chr11	76991121	76991326
chr11	77098191	77118308	cfoshela; chr11	77099175	77099292
chr11	77405238	77425363	cfoshela; chr11	77417312	77417437
chr11	79469740	79489840	cfoshela; chr11	79472538	79472638
chr11	79670012	79690120	cfoshela; chr11	79686678	79686786
chr11	79705658	79725815	cfoshela; chr11	79719131	79719288
chr11	80376727	80396876	cfoshela; chr11	80394474	80394623
chr11	82315893	82336014	cfoshela; chr11	82316056	82316177
chr11	82362417	82382555	cfoshela; chr11	82369146	82369284
chr11	82529540	82549654	cfoshela; chr11	82540404	82540518
chr11	82617295	82637477	cfoshela; chr11	82630100	82630282
chr11	82845516	82865717	cfoshela; chr11	82848637	82848838
chr11	83145877	83166047	cfoshela; chr11	83163029	83163199
chr11	83200533	83220659	cfoshela; chr11	83207143	83207269
chr11	84558210	84578413	cfoshela; chr11	84559005	84559208
chr11	85104588	85124762	cfoshela; chr11	85114711	85114885
chr11	85858003	85878403	cfoshela; chr11	85872925	85873325
chr11	86290962	86311062	cfoshela; chr11	86305147	86305247
chr11	87306153	87326253	cfoshela; chr11	87315230	87315330
chr11	87712526	87732650	cfoshela; chr11	87730465	87730589
chr11	88300943	88321077	cfoshela; chr11	88303585	88303719
chr11	90443311	90463460	cfoshela; chr11	90454663	90454812
chr11	90474528	90494633	cfoshela; chr11	90477194	90477299
chr11	92373251	92393456	cfoshela; chr11	92373419	92373624
chr11	92412893	92433050	cfoshela; chr11	92427785	92427942
chr11	92837127	92857285	cfoshela; chr11	92849795	92849953
chr11	92894891	92915203	cfoshela; chr11	92914745	92915057
chr11	93919761	93939879	cfoshela; chr11	93936414	93936532
chr11	93959584	93979984	cfoshela; chr11	93975649	93976049
chr11	94026339	94046469	cfoshela; chr11	94037215	94037345
chr11	94245148	94265294	cfoshela; chr11	94253113	94253259
chr11	95292234	95312475	cfoshela; chr11	95297883	95298124
chr11	95418984	95439170	cfoshela; chr11	95426069	95426255
chr11	95540831	95560970	cfoshela; chr11	95541587	95541726
chr11	95576362	95596476	cfoshela; chr11	95585515	95585629
chr11	95661853	95681953	cfoshela; chr11	95675948	95676048
chr11	95699520	95719622	cfoshela; chr11	95716110	95716212
chr11	95979536	95999698	cfoshela; chr11	95998302	95998464
chr11	96105129	96125259	cfoshela; chr11	96125008	96125138
chr11	96185478	96205663	cfoshela; chr11	96193777	96193962
chr11	97080851	97101017	cfoshela; chr11	97098414	97098580
chr11	97313081	97333246	cfoshela; chr11	97313851	97314016
chr11	97941616	97961790	cfoshela; chr11	97944094	97944268
chr11	98127120	98147225	cfoshela; chr11	98143025	98143130
chr11	98701702	98721820	cfoshela; chr11	98701908	98702026
chr11	98734912	98755035	cfoshela; chr11	98746937	98747060
chr11	99052868	99072986	cfoshela; chr11	99069875	99069993
chr11	99694809	99714909	cfoshela; chr11	99705096	99705196
chr11	100467591	100487753	cfoshela; chr11	100467854	100468016
chr11	101384051	101404221	cfoshela; chr11	101387129	101387299
chr11	101672699	101692830	cfoshela; chr11	101682365	101682496
chr11	101693518	101713678	cfoshela; chr11	101700021	101700181
chr11	101939487	101959616	cfoshela; chr11	101940208	101940337
chr11	101973187	101993359	cfoshela; chr11	101975650	101975822
chr11	102122530	102142656	cfoshela; chr11	102136433	102136559
chr11	102316085	102336315	cfoshela; chr11	102326688	102326918
chr11	102362636	102382794	cfoshela; chr11	102372316	102372474
chr11	102398736	102418877	cfoshela; chr11	102405383	102405524
chr11	102975502	102995627	cfoshela; chr11	102985400	102985525
chr11	103024058	103044236	cfoshela; chr11	103028059	103028237
chr11	103263160	103283473	cfoshela; chr11	103264449	103264762
chr11	103514824	103534924	cfoshela; chr11	103524142	103524242
chr11	103991203	104011303	cfoshela; chr11	103999642	103999742
chr11	104029277	104049445	cfoshela; chr11	104045101	104045269
chr11	104420515	104440670	cfoshela; chr11	104423231	104423386
chr11	104470286	104490411	cfoshela; chr11	104485387	104485512
chr11	104569409	104589513	cfoshela; chr11	104588154	104588258
chr11	104591504	104611655	cfoshela; chr11	104606641	104606792
chr11	104617642	104637860	cfoshela; chr11	104620429	104620647
chr11	105094996	105115117	cfoshela; chr11	105095445	105095566
chr11	105306925	105327085	cfoshela; chr11	105313420	105313580
chr11	106758217	106778389	cfoshela; chr11	106761640	106761812
chr11	107067046	107087179	cfoshela; chr11	107072210	107072343
chr11	107198072	107218178	cfoshela; chr11	107216802	107216908
chr11	107710775	107730910	cfoshela; chr11	107717024	107717159
chr11	107854570	107874758	cfoshela; chr11	107873674	107873862
chr11	107980382	108000590	cfoshela; chr11	107992558	107992766
chr11	109272616	109292742	cfoshela; chr11	109291335	109291461
chr11	109515579	109535702	cfoshela; chr11	109524852	109524975
chr11	111051241	111071413	cfoshela; chr11	111052863	111053035
chr11	111521046	111541187	cfoshela; chr11	111533370	111533511
chr11	113415678	113435788	cfoshela; chr11	113416941	113417051
chr11	113524195	113544377	cfoshela; chr11	113536060	113536242
chr11	116383153	116403319	cfoshela; chr11	116387227	116387393
chr11	116434467	116454696	cfoshela; chr11	116448556	116448785
chr11	116696512	116716628	cfoshela; chr11	116703654	116703770
chr11	117180494	117200699	cfoshela; chr11	117181044	117181249
chr11	117786591	117806739	cfoshela; chr11	117791761	117791909
chr11	118295135	118315247	cfoshela; chr11	118314506	118314618
chr11	118367072	118387247	cfoshela; chr11	118374977	118375152
chr11	118524508	118544614	cfoshela; chr11	118542411	118542517
chr11	118575094	118595362	cfoshela; chr11	118594458	118594726
chr11	118934023	118954123	cfoshela; chr11	118944239	118944339
chr11	119496483	119516649	cfoshela; chr11	119500965	119501131
chr11	119696482	119716691	cfoshela; chr11	119707630	119707839
chr11	119760631	119780836	cfoshela; chr11	119776807	119777012
chr11	119799166	119819348	cfoshela; chr11	119808097	119808279
chr11	119841679	119861825	cfoshela; chr11	119843636	119843782
chr11	120952581	120972785	cfoshela; chr11	120971788	120971992
chr11	121505349	121525541	cfoshela; chr11	121513142	121513334
chr11	121701112	121721230	cfoshela; chr11	121720298	121720416
chr11	121787106	121807322	cfoshela; chr11	121798709	121798925
chr11	122442262	122462398	cfoshela; chr11	122459635	122459771
chr11	122506868	122527034	cfoshela; chr11	122521154	122521320
chr11	122816077	122836212	cfoshela; chr11	122830254	122830389
chr11	122915167	122935298	cfoshela; chr11	122919917	122920048
chr11	123606637	123626737	cfoshela; chr11	123609427	123609527
chr11	123702128	123722349	cfoshela; chr11	123719579	123719800
chr11	123775490	123795612	cfoshela; chr11	123777589	123777711
chr11	124481082	124501211	cfoshela; chr11	124486697	124486826
chr11	124996211	125016333	cfoshela; chr11	124997273	124997395
chr11	125368583	125388759	cfoshela; chr11	125382463	125382639
chr11	125803147	125823261	cfoshela; chr11	125806936	125807050
chr11	128429650	128449849	cfoshela; chr11	128436637	128436836
chr11	128508387	128528547	cfoshela; chr11	128518551	128518711
chr11	128978906	128999057	cfoshela; chr11	128995891	128996042
chr11	129000696	129020839	cfoshela; chr11	129014506	129014649
chr11	129023319	129043419	cfoshela; chr11	129028077	129028177
chr11	129537689	129557824	cfoshela; chr11	129541661	129541796
chr11	129969905	129990005	cfoshela; chr11	129987172	129987272
chr11	130007128	130027289	cfoshela; chr11	130012211	130012372
chr11	130134991	130155176	cfoshela; chr11	130150567	130150752
chr11	130212204	130232356	cfoshela; chr11	130222871	130223023
chr11	130366774	130386913	cfoshela; chr11	130375600	130375739
chr11	130792428	130812596	cfoshela; chr11	130798912	130799080
chr11	130856884	130877022	cfoshela; chr11	130866713	130866851
chr12	295986	316110	cfoshela; chr12	312382	312506
chr12	370921	391044	cfoshela; chr12	386413	386536
chr12	448704	468814	cfoshela; chr12	467438	467548
chr12	814123	834297	cfoshela; chr12	831457	831631
chr12	1183005	1203187	cfoshela; chr12	1196642	1196824
chr12	1674230	1694630	cfoshela; chr12	1685892	1686292
chr12	1739897	1759997	cfoshela; chr12	1740286	1740386
chr12	6056167	6076429	cfoshela; chr12	6064168	6064430
chr12	6130362	6150554	cfoshela; chr12	6147338	6147530
chr12	6997698	7017825	cfoshela; chr12	6999698	6999825
chr12	8018790	8038910	cfoshela; chr12	8035522	8035642
chr12	8102327	8122483	cfoshela; chr12	8121148	8121304
chr12	8662151	8682289	cfoshela; chr12	8663097	8663235
chr12	8707201	8727301	cfoshela; chr12	8725275	8725375
chr12	9070258	9090370	cfoshela; chr12	9085370	9085482
chr12	9159160	9179418	cfoshela; chr12	9176050	9176308
chr12	9182998	9203130	cfoshela; chr12	9188626	9188758
chr12	9301144	9321314	cfoshela; chr12	9317230	9317400
chr12	9819632	9839833	cfoshela; chr12	9836884	9837085
chr12	10455856	10475956	cfoshela; chr12	10466221	10466321
chr12	10606540	10626655	cfoshela; chr12	10616228	10616343
chr12	12321280	12341465	cfoshela; chr12	12327064	12327249
chr12	12730452	12750567	cfoshela; chr12	12748888	12749003
chr12	13001692	13021846	cfoshela; chr12	13020758	13020912
chr12	14977933	14998061	cfoshela; chr12	14996626	14996754
chr12	15296854	15316976	cfoshela; chr12	15301052	15301174
chr12	15580125	15600237	cfoshela; chr12	15584649	15584761
chr12	15687760	15707957	cfoshela; chr12	15706938	15707135
chr12	15716923	15737047	cfoshela; chr12	15727195	15727319
chr12	15737150	15757310	cfoshela; chr12	15744876	15745036
chr12	15783377	15803571	cfoshela; chr12	15802166	15802360
chr12	17961991	17982153	cfoshela; chr12	17973324	17973486
chr12	18178406	18198528	cfoshela; chr12	18185992	18186114
chr12	18751217	18771356	cfoshela; chr12	18768099	18768238
chr12	19316025	19336251	cfoshela; chr12	19318227	19318453
chr12	19875953	19896140	cfoshela; chr12	19890890	19891077
chr12	20144737	20164853	cfoshela; chr12	20164640	20164756
chr12	20170915	20191071	cfoshela; chr12	20171741	20171897
chr12	20249515	20269709	cfoshela; chr12	20256993	20257187
chr12	20518859	20539034	cfoshela; chr12	20536564	20536739
chr12	21563154	21583254	cfoshela; chr12	21582607	21582707
chr12	24262937	24283118	cfoshela; chr12	24271297	24271478
chr12	24528216	24548361	cfoshela; chr12	24544096	24544241
chr12	25365452	25385556	cfoshela; chr12	25378102	25378206
chr12	25459556	25479677	cfoshela; chr12	25477842	25477963
chr12	25499966	25520166	cfoshela; chr12	25502288	25502488
chr12	25541921	25562125	cfoshela; chr12	25545799	25546003
chr12	25639491	25659592	cfoshela; chr12	25659329	25659430
chr12	25803474	25823613	cfoshela; chr12	25813442	25813581
chr12	26031228	26051362	cfoshela; chr12	26041921	26042055
chr12	26086018	26106185	cfoshela; chr12	26100692	26100859
chr12	26155243	26175361	cfoshela; chr12	26157155	26157273
chr12	26184401	26204535	cfoshela; chr12	26197626	26197760
chr12	26348678	26368779	cfoshela; chr12	26362516	26362617
chr12	26520558	26540678	cfoshela; chr12	26538002	26538122
chr12	26741679	26761786	cfoshela; chr12	26749047	26749154
chr12	27117655	27137757	cfoshela; chr12	27121272	27121374
chr12	27205082	27225219	cfoshela; chr12	27224169	27224306
chr12	27660038	27680175	cfoshela; chr12	27663589	27663726
chr12	27961860	27982042	cfoshela; chr12	27966807	27966989
chr12	27996157	28016373	cfoshela; chr12	28011132	28011348
chr12	28017065	28037210	cfoshela; chr12	28028521	28028666
chr12	28811253	28831501	cfoshela; chr12	28824325	28824573
chr12	29201656	29221852	cfoshela; chr12	29208999	29209195
chr12	29570519	29590767	cfoshela; chr12	29581596	29581844
chr12	30052708	30072855	cfoshela; chr12	30070920	30071067
chr12	30769894	30790096	cfoshela; chr12	30770064	30770266
chr12	31516861	31537003	cfoshela; chr12	31536045	31536187
chr12	31558091	31578268	cfoshela; chr12	31563097	31563274
chr12	32081502	32101794	cfoshela; chr12	32095795	32096087
chr12	32158665	32178785	cfoshela; chr12	32160061	32160181
chr12	32479487	32499592	cfoshela; chr12	32481371	32481476
chr12	33619487	33639669	cfoshela; chr12	33632425	33632607
chr12	37176254	37196433	cfoshela; chr12	37182179	37182358
chr12	37227215	37247367	cfoshela; chr12	37236358	37236510
chr12	37519733	37539929	cfoshela; chr12	37524448	37524644
chr12	37596609	37616783	cfoshela; chr12	37601248	37601422
chr12	37720098	37740498	cfoshela; chr12	37723251	37723651
chr12	37765187	37785372	cfoshela; chr12	37782524	37782709
chr12	37794625	37814749	cfoshela; chr12	37807605	37807729
chr12	38170571	38190677	cfoshela; chr12	38183636	38183742
chr12	38257211	38277329	cfoshela; chr12	38261839	38261957
chr12	38386259	38406416	cfoshela; chr12	38404026	38404183
chr12	38449358	38469544	cfoshela; chr12	38452940	38453126
chr12	38577407	38597549	cfoshela; chr12	38583031	38583173
chr12	38721306	38741662	cfoshela; chr12	38734730	38735086
chr12	38917889	38938068	cfoshela; chr12	38918479	38918658
chr12	39389762	39409906	cfoshela; chr12	39398725	39398869
chr12	40656091	40676191	cfoshela; chr12	40661978	40662078
chr12	40812510	40832740	cfoshela; chr12	40815343	40815573
chr12	41394814	41414974	cfoshela; chr12	41409657	41409817
chr12	41625504	41645653	cfoshela; chr12	41641561	41641710
chr12	43048152	43068310	cfoshela; chr12	43052417	43052575
chr12	43294032	43314254	cfoshela; chr12	43296610	43296832
chr12	43375585	43395716	cfoshela; chr12	43376741	43376872
chr12	43945108	43965245	cfoshela; chr12	43953881	43954018
chr12	44094889	44115029	cfoshela; chr12	44095534	44095674
chr12	44289905	44310064	cfoshela; chr12	44295517	44295676
chr12	44882450	44902626	cfoshela; chr12	44900000	44900176
chr12	44923263	44943409	cfoshela; chr12	44941298	44941444
chr12	45952011	45972165	cfoshela; chr12	45958242	45958396
chr12	46700949	46721133	cfoshela; chr12	46701886	46702070
chr12	46774175	46794329	cfoshela; chr12	46790865	46791019
chr12	48278455	48298597	cfoshela; chr12	48295875	48296017
chr12	48457631	48477735	cfoshela; chr12	48465005	48465109
chr12	48532479	48552586	cfoshela; chr12	48549223	48549330
chr12	48564101	48584282	cfoshela; chr12	48574501	48574682
chr12	48605735	48625856	cfoshela; chr12	48611087	48611208
chr12	49069418	49089663	cfoshela; chr12	49070424	49070669
chr12	49284567	49304748	cfoshela; chr12	49299370	49299551
chr12	49514674	49534774	cfoshela; chr12	49525440	49525540
chr12	49707085	49727288	cfoshela; chr12	49718425	49718628
chr12	49787112	49807212	cfoshela; chr12	49798848	49798948
chr12	49984478	50004666	cfoshela; chr12	49988353	49988541
chr12	50639267	50659411	cfoshela; chr12	50651500	50651644
chr12	50865371	50885555	cfoshela; chr12	50872325	50872509
chr12	50989142	51009403	cfoshela; chr12	51007670	51007931
chr12	51201752	51221918	cfoshela; chr12	51219238	51219404
chr12	51427403	51447549	cfoshela; chr12	51430705	51430851
chr12	51470147	51490292	cfoshela; chr12	51479280	51479425
chr12	51553505	51573727	cfoshela; chr12	51554350	51554572
chr12	51580325	51600484	cfoshela; chr12	51583977	51584136
chr12	51610067	51630207	cfoshela; chr12	51615914	51616054
chr12	51639772	51659899	cfoshela; chr12	51652209	51652336
chr12	52231624	52251767	cfoshela; chr12	52241748	52241891
chr12	52545579	52565814	cfoshela; chr12	52547772	52548007
chr12	52950837	52970979	cfoshela; chr12	52960611	52960753
chr12	52995828	53016062	cfoshela; chr12	53004963	53005197
chr12	53034943	53055146	cfoshela; chr12	53039250	53039453
chr12	53601074	53621212	cfoshela; chr12	53615434	53615572
chr12	54494928	54515266	cfoshela; chr12	54497766	54498104
chr12	54630518	54650720	cfoshela; chr12	54636170	54636372
chr12	55655074	55675211	cfoshela; chr12	55665849	55665986
chr12	55686025	55706158	cfoshela; chr12	55689165	55689298
chr12	55773291	55793408	cfoshela; chr12	55792263	55792380
chr12	55952737	55972930	cfoshela; chr12	55960273	55960466
chr12	56460605	56480708	cfoshela; chr12	56474110	56474213
chr12	56546460	56566744	cfoshela; chr12	56561467	56561751
chr12	56738918	56759084	cfoshela; chr12	56747757	56747923
chr12	56816273	56836373	cfoshela; chr12	56828593	56828693
chr12	57596083	57616257	cfoshela; chr12	57602975	57603149
chr12	57711528	57731672	cfoshela; chr12	57721501	57721645
chr12	57733220	57753365	cfoshela; chr12	57735600	57735745
chr12	58246919	58267114	cfoshela; chr12	58250344	58250539
chr12	58411433	58431579	cfoshela; chr12	58417021	58417167
chr12	58581739	58601839	cfoshela; chr12	58591663	58591763
chr12	58608316	58628460	cfoshela; chr12	58609272	58609416
chr12	58635241	58655408	cfoshela; chr12	58653592	58653759
chr12	58812352	58832510	cfoshela; chr12	58829014	58829172
chr12	58916318	58936456	cfoshela; chr12	58931290	58931428
chr12	58939191	58959318	cfoshela; chr12	58946721	58946848
chr12	58999972	59020143	cfoshela; chr12	59015946	59016117
chr12	60945557	60965674	cfoshela; chr12	60949119	60949236
chr12	61386736	61406922	cfoshela; chr12	61405062	61405248
chr12	62249202	62269344	cfoshela; chr12	62264594	62264736
chr12	62650022	62670218	cfoshela; chr12	62658689	62658885
chr12	62758370	62778526	cfoshela; chr12	62768546	62768702
chr12	62843370	62863604	cfoshela; chr12	62861546	62861780
chr12	63232504	63252657	cfoshela; chr12	63241202	63241355
chr12	63275031	63295243	cfoshela; chr12	63288999	63289211
chr12	63307470	63327570	cfoshela; chr12	63314123	63314223
chr12	64012221	64032333	cfoshela; chr12	64015316	64015428
chr12	64197496	64217856	cfoshela; chr12	64216938	64217298
chr12	65620561	65640661	cfoshela; chr12	65621412	65621512
chr12	66919252	66939368	cfoshela; chr12	66920321	66920437
chr12	67232252	67252384	cfoshela; chr12	67245646	67245778
chr12	67261020	67281199	cfoshela; chr12	67264949	67265128
chr12	67336515	67356615	cfoshela; chr12	67356375	67356475
chr12	67939255	67959410	cfoshela; chr12	67946456	67946611
chr12	68081037	68101206	cfoshela; chr12	68085641	68085810
chr12	68550903	68571030	cfoshela; chr12	68552990	68553117
chr12	68726860	68747024	cfoshela; chr12	68733121	68733285
chr12	69110944	69131059	cfoshela; chr12	69129579	69129694
chr12	69207035	69227253	cfoshela; chr12	69223573	69223791
chr12	69267814	69288044	cfoshela; chr12	69286129	69286359
chr12	69409128	69429360	cfoshela; chr12	69424254	69424486
chr12	69432552	69452741	cfoshela; chr12	69436319	69436508
chr12	69494394	69514662	cfoshela; chr12	69496051	69496319
chr12	69680732	69700862	cfoshela; chr12	69691467	69691597
chr12	69748724	69768864	cfoshela; chr12	69750874	69751014
chr12	69859520	69879641	cfoshela; chr12	69863217	69863338
chr12	70095447	70115582	cfoshela; chr12	70106850	70106985
chr12	70224554	70244693	cfoshela; chr12	70237108	70237247
chr12	70377154	70397285	cfoshela; chr12	70390461	70390592
chr12	70509414	70529588	cfoshela; chr12	70520654	70520828
chr12	73551053	73571228	cfoshela; chr12	73570350	73570525
chr12	73844854	73864995	cfoshela; chr12	73858155	73858296
chr12	73875021	73895121	cfoshela; chr12	73877087	73877187
chr12	74068546	74088676	cfoshela; chr12	74070742	74070872
chr12	74300739	74320922	cfoshela; chr12	74303987	74304170
chr12	74401037	74421201	cfoshela; chr12	74402830	74402994
chr12	74532434	74552830	cfoshela; chr12	74542813	74543209
chr12	74640632	74660894	cfoshela; chr12	74658022	74658284
chr12	74771734	74791874	cfoshela; chr12	74783579	74783719
chr12	75074079	75094297	cfoshela; chr12	75076590	75076808
chr12	75101120	75121279	cfoshela; chr12	75101536	75101695
chr12	75144171	75164325	cfoshela; chr12	75154676	75154830
chr12	75518192	75538444	cfoshela; chr12	75529582	75529834
chr12	75631408	75651508	cfoshela; chr12	75638173	75638273
chr12	76006438	76026564	cfoshela; chr12	76020762	76020888
chr12	76853954	76874054	cfoshela; chr12	76857978	76858078
chr12	77582608	77602731	cfoshela; chr12	77601040	77601163
chr12	77611586	77631732	cfoshela; chr12	77622207	77622353
chr12	77786208	77806341	cfoshela; chr12	77805077	77805210
chr12	78272197	78292299	cfoshela; chr12	78285293	78285395
chr12	78445090	78465212	cfoshela; chr12	78449605	78449727
chr12	78599661	78619812	cfoshela; chr12	78603119	78603270
chr12	78749211	78769329	cfoshela; chr12	78762770	78762888
chr12	78897534	78917636	cfoshela; chr12	78901666	78901768
chr12	79090574	79110749	cfoshela; chr12	79104701	79104876
chr12	79167210	79187396	cfoshela; chr12	79186938	79187124
chr12	80078913	80099028	cfoshela; chr12	80085771	80085886
chr12	80567210	80587370	cfoshela; chr12	80586541	80586701
chr12	81568221	81588368	cfoshela; chr12	81568689	81568836
chr12	81640298	81660518	cfoshela; chr12	81658369	81658589
chr12	81926584	81946706	cfoshela; chr12	81934217	81934339
chr12	82373468	82393577	cfoshela; chr12	82379355	82379464
chr12	82473110	82493327	cfoshela; chr12	82491675	82491892
chr12	83498158	83518342	cfoshela; chr12	83517556	83517740
chr12	83549918	83570036	cfoshela; chr12	83554920	83555038
chr12	83694728	83714855	cfoshela; chr12	83711574	83711701
chr12	83830930	83851083	cfoshela; chr12	83838381	83838534
chr12	83902451	83922700	cfoshela; chr12	83913576	83913825
chr12	84370230	84390349	cfoshela; chr12	84386699	84386818
chr12	85108071	85128199	cfoshela; chr12	85111993	85112121
chr12	85132420	85152580	cfoshela; chr12	85148593	85148753
chr12	85161422	85181536	cfoshela; chr12	85179189	85179303
chr12	85358921	85379021	cfoshela; chr12	85374279	85374379
chr12	85623097	85643268	cfoshela; chr12	85630350	85630521
chr12	86236383	86256506	cfoshela; chr12	86254987	86255110
chr12	86355756	86375890	cfoshela; chr12	86358202	86358336
chr12	86416984	86437131	cfoshela; chr12	86427480	86427627
chr12	87095606	87115742	cfoshela; chr12	87104026	87104162
chr12	87662788	87682895	cfoshela; chr12	87681614	87681721
chr12	88274575	88294718	cfoshela; chr12	88293496	88293639
chr12	88567685	88587869	cfoshela; chr12	88582066	88582250
chr12	88727364	88747479	cfoshela; chr12	88743600	88743715
chr12	88939734	88959859	cfoshela; chr12	88954705	88954830
chr12	89123944	89144061	cfoshela; chr12	89128981	89129098
chr12	90091604	90111752	cfoshela; chr12	90107490	90107638
chr12	90443811	90463935	cfoshela; chr12	90447851	90447975
chr12	90527906	90548042	cfoshela; chr12	90535871	90536007
chr12	90840539	90860649	cfoshela; chr12	90844875	90844985
chr12	91283957	91304236	cfoshela; chr12	91287562	91287841
chr12	91340319	91360461	cfoshela; chr12	91357394	91357536
chr12	91513860	91533992	cfoshela; chr12	91520487	91520619
chr12	91644817	91664986	cfoshela; chr12	91664198	91664367
chr12	91677389	91697531	cfoshela; chr12	91677910	91678052
chr12	91816089	91836305	cfoshela; chr12	91817327	91817543
chr12	91883419	91903574	cfoshela; chr12	91888987	91889142
chr12	92051465	92071666	cfoshela; chr12	92056001	92056202
chr12	92096555	92116867	cfoshela; chr12	92115980	92116292
chr12	92142683	92162895	cfoshela; chr12	92147428	92147640
chr12	92442649	92462811	cfoshela; chr12	92444822	92444984
chr12	92533132	92553315	cfoshela; chr12	92542998	92543181
chr12	93485686	93505796	cfoshela; chr12	93488234	93488344
chr12	93517836	93537946	cfoshela; chr12	93533902	93534012
chr12	93858779	93878879	cfoshela; chr12	93872320	93872420
chr12	94004203	94024381	cfoshela; chr12	94021215	94021393
chr12	94106046	94126234	cfoshela; chr12	94122340	94122528
chr12	94994050	95014222	cfoshela; chr12	95012199	95012371
chr12	95383291	95403691	cfoshela; chr12	95385182	95385582
chr12	95714540	95734657	cfoshela; chr12	95729098	95729215
chr12	97536624	97556773	cfoshela; chr12	97553949	97554098
chr12	99479850	99499983	cfoshela; chr12	99494780	99494913
chr12	100847349	100867657	cfoshela; chr12	100853956	100854264
chr12	102711046	102731171	cfoshela; chr12	102722960	102723085
chr12	102910120	102930287	cfoshela; chr12	102929297	102929464
chr12	103128623	103148852	cfoshela; chr12	103137991	103138220
chr12	103198158	103218305	cfoshela; chr12	103198861	103199008
chr12	103279034	103299174	cfoshela; chr12	103289443	103289583
chr12	103360437	103380609	cfoshela; chr12	103373033	103373205
chr12	103508208	103528341	cfoshela; chr12	103522120	103522253
chr12	103588784	103608949	cfoshela; chr12	103589738	103589903
chr12	103764751	103784908	cfoshela; chr12	103777203	103777360
chr12	103815176	103835328	cfoshela; chr12	103828229	103828381
chr12	104010933	104031122	cfoshela; chr12	104018589	104018778
chr12	104270207	104290337	cfoshela; chr12	104275454	104275584
chr12	104352466	104372712	cfoshela; chr12	104363682	104363928
chr12	104469937	104490101	cfoshela; chr12	104480393	104480557
chr12	104902421	104922591	cfoshela; chr12	104918421	104918591
chr12	104932778	104952908	cfoshela; chr12	104948494	104948624
chr12	104987819	105007993	cfoshela; chr12	104993053	104993227
chr12	105014637	105034781	cfoshela; chr12	105024914	105025058
chr12	105188994	105209167	cfoshela; chr12	105206418	105206591
chr12	105213107	105233214	cfoshela; chr12	105214335	105214442
chr12	105537667	105557783	cfoshela; chr12	105550877	105550993
chr12	105647880	105668041	cfoshela; chr12	105657336	105657497
chr12	107578448	107598567	cfoshela; chr12	107582811	107582930
chr12	108219924	108240060	cfoshela; chr12	108234112	108234248
chr12	108742163	108762308	cfoshela; chr12	108760439	108760584
chr12	108791027	108811147	cfoshela; chr12	108810648	108810768
chr12	108953670	108973808	cfoshela; chr12	108961373	108961511
chr12	109005807	109025928	cfoshela; chr12	109024634	109024755
chr12	109177357	109197553	cfoshela; chr12	109191884	109192080
chr12	109232010	109252142	cfoshela; chr12	109236665	109236797
chr12	110412249	110432427	cfoshela; chr12	110415280	110415458
chr12	111824101	111844269	cfoshela; chr12	111826846	111827014
chr12	111944224	111964331	cfoshela; chr12	111962954	111963061
chr12	112102964	112123064	cfoshela; chr12	112113128	112113228
chr12	112136636	112156789	cfoshela; chr12	112137186	112137339
chr12	113681506	113701669	cfoshela; chr12	113696510	113696673
chr12	115252957	115273079	cfoshela; chr12	115269077	115269199
chr12	115299957	115320094	cfoshela; chr12	115312291	115312428
chr12	115397675	115417843	cfoshela; chr12	115417651	115417819
chr12	115430575	115450720	cfoshela; chr12	115450349	115450494
chr12	116398554	116418684	cfoshela; chr12	116409517	116409647
chr12	116758291	116778433	cfoshela; chr12	116775948	116776090
chr12	116966747	116986877	cfoshela; chr12	116974772	116974902
chr12	118623547	118643773	cfoshela; chr12	118638830	118639056
chr12	118857772	118877970	cfoshela; chr12	118863153	118863351
chr12	118928237	118948384	cfoshela; chr12	118936121	118936268
chr12	118995644	119015770	cfoshela; chr12	119001670	119001796
chr12	119146442	119166699	cfoshela; chr12	119153446	119153703
chr12	119171023	119191247	cfoshela; chr12	119184450	119184674
chr12	119448709	119468863	cfoshela; chr12	119457370	119457524
chr12	120120503	120140649	cfoshela; chr12	120137361	120137507
chr12	121438233	121458405	cfoshela; chr12	121451073	121451245
chr12	121498269	121518519	cfoshela; chr12	121500007	121500257
chr12	121721812	121742004	cfoshela; chr12	121729666	121729858
chr12	121872469	121892698	cfoshela; chr12	121881437	121881666
chr12	121932302	121952415	cfoshela; chr12	121938056	121938169
chr12	121990482	122010610	cfoshela; chr12	121992028	121992156
chr12	122188872	122209008	cfoshela; chr12	122192575	122192711
chr12	123672651	123692815	cfoshela; chr12	123690740	123690904
chr12	123718653	123738778	cfoshela; chr12	123731965	123732090
chr12	124190316	124210456	cfoshela; chr12	124191472	124191612
chr12	125091871	125112070	cfoshela; chr12	125102379	125102578
chr12	129180738	129200925	cfoshela; chr12	129193402	129193589
chr12	130817374	130837532	cfoshela; chr12	130834465	130834623
chr13	19090352	19110484	cfoshela; chr13	19105650	19105782
chr13	19636949	19657175	cfoshela; chr13	19647037	19647263
chr13	19889806	19909968	cfoshela; chr13	19892204	19892366
chr13	20399015	20419143	cfoshela; chr13	20415777	20415905
chr13	20533352	20553491	cfoshela; chr13	20541802	20541941
chr13	20628260	20648430	cfoshela; chr13	20636958	20637128
chr13	20901125	20921328	cfoshela; chr13	20908066	20908269
chr13	22789361	22809461	cfoshela; chr13	22793707	22793807
chr13	23620341	23640529	cfoshela; chr13	23620985	23621173
chr13	23957571	23977731	cfoshela; chr13	23974968	23975128
chr13	25690395	25710525	cfoshela; chr13	25693945	25694075
chr13	26664164	26684318	cfoshela; chr13	26667489	26667643
chr13	26897244	26917408	cfoshela; chr13	26898129	26898293
chr13	28208227	28228327	cfoshela; chr13	28225763	28225863
chr13	29141739	29161979	cfoshela; chr13	29146735	29146975
chr13	29369052	29389342	cfoshela; chr13	29373736	29374026
chr13	29802740	29822881	cfoshela; chr13	29810638	29810779
chr13	29895340	29915513	cfoshela; chr13	29902464	29902637
chr13	30038730	30058834	cfoshela; chr13	30049619	30049723
chr13	30445831	30466057	cfoshela; chr13	30450000	30450226
chr13	30499996	30520190	cfoshela; chr13	30518012	30518206
chr13	30634090	30654192	cfoshela; chr13	30644799	30644901
chr13	31449620	31469795	cfoshela; chr13	31454714	31454889
chr13	32735294	32755419	cfoshela; chr13	32752076	32752201
chr13	32948965	32969092	cfoshela; chr13	32967109	32967236
chr13	33104407	33124529	cfoshela; chr13	33121571	33121693
chr13	33158882	33179041	cfoshela; chr13	33169321	33169480
chr13	33512775	33532960	cfoshela; chr13	33516888	33517073
chr13	33624359	33644483	cfoshela; chr13	33628082	33628206
chr13	33722708	33742834	cfoshela; chr13	33737607	33737733
chr13	33845040	33865193	cfoshela; chr13	33863346	33863499
chr13	34133962	34154090	cfoshela; chr13	34150426	34150554
chr13	34331203	34351337	cfoshela; chr13	34335881	34336015
chr13	35314526	35334912	cfoshela; chr13	35327783	35328169
chr13	35883726	35903884	cfoshela; chr13	35900376	35900534
chr13	37122161	37142561	cfoshela; chr13	37128589	37128989
chr13	37172740	37192857	cfoshela; chr13	37187810	37187927
chr13	37202554	37222744	cfoshela; chr13	37219477	37219667
chr13	37861728	37881872	cfoshela; chr13	37867234	37867378
chr13	39622017	39642140	cfoshela; chr13	39636415	39636538
chr13	40095881	40116077	cfoshela; chr13	40111358	40111554
chr13	40126758	40146962	cfoshela; chr13	40144608	40144812
chr13	40518015	40538129	cfoshela; chr13	40536819	40536933
chr13	40753175	40773337	cfoshela; chr13	40757077	40757239
chr13	41161997	41182211	cfoshela; chr13	41168735	41168949
chr13	41446017	41466137	cfoshela; chr13	41458476	41458596
chr13	41594650	41614750	cfoshela; chr13	41606325	41606425
chr13	41956032	41976178	cfoshela; chr13	41959202	41959348
chr13	42101217	42121377	cfoshela; chr13	42105687	42105847
chr13	42156799	42176901	cfoshela; chr13	42168490	42168592
chr13	42180493	42200698	cfoshela; chr13	42192622	42192827
chr13	42203485	42223617	cfoshela; chr13	42219694	42219826
chr13	42279239	42299476	cfoshela; chr13	42286996	42287233
chr13	42333923	42354068	cfoshela; chr13	42349069	42349214
chr13	42467271	42487643	cfoshela; chr13	42468762	42469134
chr13	42596928	42617044	cfoshela; chr13	42615831	42615947
chr13	42623099	42643337	cfoshela; chr13	42625855	42626093
chr13	42697112	42717212	cfoshela; chr13	42705190	42705290
chr13	42892271	42912390	cfoshela; chr13	42905992	42906111
chr13	43567467	43587593	cfoshela; chr13	43580668	43580794
chr13	43623045	43643155	cfoshela; chr13	43631862	43631972
chr13	43813620	43833726	cfoshela; chr13	43833123	43833229
chr13	43939906	43960008	cfoshela; chr13	43944035	43944137
chr13	44174791	44194994	cfoshela; chr13	44186311	44186514
chr13	44270546	44290721	cfoshela; chr13	44287899	44288074
chr13	44388772	44409172	cfoshela; chr13	44390390	44390790
chr13	44508184	44528286	cfoshela; chr13	44527779	44527881
chr13	44687011	44707167	cfoshela; chr13	44692206	44692362
chr13	44719524	44739667	cfoshela; chr13	44725761	44725904
chr13	46752161	46772311	cfoshela; chr13	46761774	46761924
chr13	46866576	46886779	cfoshela; chr13	46870052	46870255
chr13	46952409	46972615	cfoshela; chr13	46971961	46972167
chr13	47175868	47196087	cfoshela; chr13	47180681	47180900
chr13	47609584	47629746	cfoshela; chr13	47628137	47628299
chr13	48358963	48379085	cfoshela; chr13	48364626	48364748
chr13	48557100	48577289	cfoshela; chr13	48570396	48570585
chr13	48844947	48865146	cfoshela; chr13	48846862	48847061
chr13	49702556	49722752	cfoshela; chr13	49717311	49717507
chr13	49774250	49794526	cfoshela; chr13	49792520	49792796
chr13	51112750	51132850	cfoshela; chr13	51116234	51116334
chr13	51246621	51266776	cfoshela; chr13	51265753	51265908
chr13	62114810	62135008	cfoshela; chr13	62115162	62115360
chr13	64109590	64129752	cfoshela; chr13	64112274	64112436
chr13	64135926	64156216	cfoshela; chr13	64147575	64147865
chr13	64184911	64205168	cfoshela; chr13	64195944	64196201
chr13	65668015	65688152	cfoshela; chr13	65682909	65683046
chr13	65961616	65981800	cfoshela; chr13	65980750	65980934
chr13	66121669	66141894	cfoshela; chr13	66129340	66129565
chr13	67516852	67536979	cfoshela; chr13	67529352	67529479
chr13	73051156	73071353	cfoshela; chr13	73070587	73070784
chr13	74879908	74900092	cfoshela; chr13	74887990	74888174
chr13	74906036	74926174	cfoshela; chr13	74917876	74918014
chr13	78889368	78909517	cfoshela; chr13	78907716	78907865
chr13	78923524	78943650	cfoshela; chr13	78930284	78930410
chr13	79389099	79409304	cfoshela; chr13	79408883	79409088
chr13	79495893	79516169	cfoshela; chr13	79512739	79513015
chr13	79538337	79558491	cfoshela; chr13	79556593	79556747
chr13	82090754	82111050	cfoshela; chr13	82099368	82099664
chr13	82903818	82924040	cfoshela; chr13	82921878	82922100
chr13	83397917	83418025	cfoshela; chr13	83412973	83413081
chr13	84690547	84710690	cfoshela; chr13	84708626	84708769
chr13	85446677	85466859	cfoshela; chr13	85446791	85446973
chr13	86304595	86324704	cfoshela; chr13	86306733	86306842
chr13	86327538	86347650	cfoshela; chr13	86342725	86342837
chr13	86387692	86407877	cfoshela; chr13	86395986	86396171
chr13	86561094	86581236	cfoshela; chr13	86579938	86580080
chr13	87134994	87155094	cfoshela; chr13	87135266	87135366
chr13	89174159	89194410	cfoshela; chr13	89177030	89177281
chr13	89860961	89881176	cfoshela; chr13	89865533	89865748
chr13	90026568	90046688	cfoshela; chr13	90045060	90045180
chr13	90912977	90933105	cfoshela; chr13	90918714	90918842
chr13	93407954	93428078	cfoshela; chr13	93413886	93414010
chr13	94764188	94784392	cfoshela; chr13	94764754	94764958
chr13	94799880	94819980	cfoshela; chr13	94802904	94803004
chr13	94968198	94988427	cfoshela; chr13	94985590	94985819
chr13	95216887	95237002	cfoshela; chr13	95234856	95234971
chr13	95291926	95312038	cfoshela; chr13	95308588	95308700
chr13	95339166	95359321	cfoshela; chr13	95346685	95346840
chr13	95754461	95774561	cfoshela; chr13	95765389	95765489
chr13	96643991	96664091	cfoshela; chr13	96656337	96656437
chr13	97041993	97062155	cfoshela; chr13	97051092	97051254
chr13	97916319	97936476	cfoshela; chr13	97935188	97935345
chr13	98156010	98176134	cfoshela; chr13	98157104	98157228
chr13	98503049	98523183	cfoshela; chr13	98517469	98517603
chr13	99801945	99822069	cfoshela; chr13	99814333	99814457
chr13	99831060	99851220	cfoshela; chr13	99843099	99843259
chr13	100673387	100693540	cfoshela; chr13	100693197	100693350
chr13	100697711	100717854	cfoshela; chr13	100708545	100708688
chr13	101015999	101036164	cfoshela; chr13	101026971	101027136
chr13	101199300	101219456	cfoshela; chr13	101201981	101202137
chr13	101638418	101658532	cfoshela; chr13	101642679	101642793
chr13	108397550	108417826	cfoshela; chr13	108408016	108408292
chr13	108584377	108604478	cfoshela; chr13	108601713	108601814
chr13	108913542	108933705	cfoshela; chr13	108930500	108930663
chr13	109790964	109811364	cfoshela; chr13	109798043	109798443
chr13	109858020	109878249	cfoshela; chr13	109862548	109862777
chr13	109980131	110000308	cfoshela; chr13	109997296	109997473
chr13	112400906	112421118	cfoshela; chr13	112414130	112414342
chr13	113195663	113215806	cfoshela; chr13	113195716	113195859
chr14	20629140	20649332	cfoshela; chr14	20645540	20645732
chr14	20741896	20761999	cfoshela; chr14	20756207	20756310
chr14	20799688	20819901	cfoshela; chr14	20807453	20807666
chr14	21853686	21873848	cfoshela; chr14	21872367	21872529
chr14	22059324	22079509	cfoshela; chr14	22075816	22076001
chr14	22150734	22171102	cfoshela; chr14	22153023	22153391
chr14	22174414	22194514	cfoshela; chr14	22185696	22185796
chr14	22222595	22242744	cfoshela; chr14	22228308	22228457
chr14	22589816	22609939	cfoshela; chr14	22601188	22601311
chr14	22812362	22832480	cfoshela; chr14	22825243	22825361
chr14	22842444	22862592	cfoshela; chr14	22860361	22860509
chr14	22994533	23014663	cfoshela; chr14	23008420	23008550
chr14	23355337	23375587	cfoshela; chr14	23369176	23369426
chr14	23648444	23668598	cfoshela; chr14	23654076	23654230
chr14	24500704	24520880	cfoshela; chr14	24505382	24505558
chr14	24535919	24556085	cfoshela; chr14	24546270	24546436
chr14	25727410	25747510	cfoshela; chr14	25739893	25739993
chr14	26363148	26383341	cfoshela; chr14	26381104	26381297
chr14	27903490	27923699	cfoshela; chr14	27921874	27922083
chr14	28021047	28041212	cfoshela; chr14	28033346	28033511
chr14	29744741	29764875	cfoshela; chr14	29762406	29762540
chr14	30557991	30578123	cfoshela; chr14	30577712	30577844
chr14	30765178	30785425	cfoshela; chr14	30768702	30768949
chr14	30969396	30989501	cfoshela; chr14	30989097	30989202
chr14	31469582	31489696	cfoshela; chr14	31488809	31488923
chr14	31531497	31551633	cfoshela; chr14	31549628	31549764
chr14	31617983	31638135	cfoshela; chr14	31626545	31626697
chr14	31661040	31681243	cfoshela; chr14	31673736	31673939
chr14	31782741	31802893	cfoshela; chr14	31798717	31798869
chr14	31894988	31915129	cfoshela; chr14	31909790	31909931
chr14	31918372	31938505	cfoshela; chr14	31937338	31937471
chr14	32084705	32104807	cfoshela; chr14	32100528	32100630
chr14	33434604	33454794	cfoshela; chr14	33454185	33454375
chr14	33513746	33533846	cfoshela; chr14	33525942	33526042
chr14	33565976	33586213	cfoshela; chr14	33582756	33582993
chr14	33611918	33632191	cfoshela; chr14	33620828	33621101
chr14	33640312	33660486	cfoshela; chr14	33652207	33652381
chr14	33757032	33777316	cfoshela; chr14	33776063	33776347
chr14	33904599	33924699	cfoshela; chr14	33918578	33918678
chr14	33926472	33946657	cfoshela; chr14	33927894	33928079
chr14	34029815	34049946	cfoshela; chr14	34035972	34036103
chr14	34231023	34251166	cfoshela; chr14	34239207	34239350
chr14	34684189	34704325	cfoshela; chr14	34698975	34699111
chr14	35615672	35635772	cfoshela; chr14	35630193	35630293
chr14	35852200	35872378	cfoshela; chr14	35856637	35856815
chr14	37219766	37239915	cfoshela; chr14	37236565	37236714
chr14	37575201	37595400	cfoshela; chr14	37581365	37581564
chr14	37737565	37757759	cfoshela; chr14	37738836	37739030
chr14	38410110	38430238	cfoshela; chr14	38421627	38421755
chr14	41515272	41535452	cfoshela; chr14	41525783	41525963
chr14	41721055	41741258	cfoshela; chr14	41732172	41732375
chr14	42205813	42226005	cfoshela; chr14	42222766	42222958
chr14	43274393	43294507	cfoshela; chr14	43284926	43285040
chr14	43849824	43870001	cfoshela; chr14	43855948	43856125
chr14	49472409	49492527	cfoshela; chr14	49483291	49483409
chr14	49852289	49872435	cfoshela; chr14	49857765	49857911
chr14	49966872	49987045	cfoshela; chr14	49984009	49984182
chr14	50046647	50066773	cfoshela; chr14	50058040	50058166
chr14	50264502	50284602	cfoshela; chr14	50278066	50278166
chr14	50875985	50896085	cfoshela; chr14	50878778	50878878
chr14	51110356	51130456	cfoshela; chr14	51117800	51117900
chr14	51141860	51162069	cfoshela; chr14	51153538	51153747
chr14	51563655	51583755	cfoshela; chr14	51581827	51581927
chr14	51796944	51817075	cfoshela; chr14	51816039	51816170
chr14	51991363	52011563	cfoshela; chr14	51994463	51994663
chr14	52219871	52240071	cfoshela; chr14	52239716	52239916
chr14	52535811	52555998	cfoshela; chr14	52547552	52547739
chr14	52994664	53015026	cfoshela; chr14	52994856	52995218
chr14	53366380	53386557	cfoshela; chr14	53376989	53377166
chr14	53444364	53464488	cfoshela; chr14	53461431	53461555
chr14	53781090	53801320	cfoshela; chr14	53790137	53790367
chr14	54355262	54375391	cfoshela; chr14	54355263	54355392
chr14	54612207	54632352	cfoshela; chr14	54631396	54631541
chr14	55253808	55273964	cfoshela; chr14	55257859	55258015
chr14	55350237	55370344	cfoshela; chr14	55368596	55368703
chr14	55382671	55402786	cfoshela; chr14	55387461	55387576
chr14	55722176	55742326	cfoshela; chr14	55725962	55726112
chr14	55858221	55878336	cfoshela; chr14	55870240	55870355
chr14	56356879	56377084	cfoshela; chr14	56358731	56358936
chr14	56874874	56894976	cfoshela; chr14	56885879	56885981
chr14	57368334	57388544	cfoshela; chr14	57369869	57370079
chr14	57609127	57629233	cfoshela; chr14	57619074	57619180
chr14	57831308	57851603	cfoshela; chr14	57834717	57835012
chr14	58265023	58285191	cfoshela; chr14	58282876	58283044
chr14	58285431	58305817	cfoshela; chr14	58285570	58285956
chr14	58363961	58384206	cfoshela; chr14	58366138	58366383
chr14	58427470	58447602	cfoshela; chr14	58435241	58435373
chr14	58536305	58556416	cfoshela; chr14	58550203	58550314
chr14	58647268	58667371	cfoshela; chr14	58653567	58653670
chr14	59293101	59313229	cfoshela; chr14	59308195	59308323
chr14	59777524	59797633	cfoshela; chr14	59784528	59784637
chr14	60289831	60310073	cfoshela; chr14	60294179	60294421
chr14	60630550	60650705	cfoshela; chr14	60640310	60640465
chr14	60696697	60716816	cfoshela; chr14	60715295	60715414
chr14	60780540	60800673	cfoshela; chr14	60797528	60797661
chr14	61194289	61214389	cfoshela; chr14	61199091	61199191
chr14	61494204	61514390	cfoshela; chr14	61501643	61501829
chr14	62128603	62148795	cfoshela; chr14	62129473	62129665
chr14	62227998	62248151	cfoshela; chr14	62228796	62228949
chr14	62434290	62454431	cfoshela; chr14	62450616	62450757
chr14	63039794	63059894	cfoshela; chr14	63041196	63041296
chr14	63094176	63114361	cfoshela; chr14	63100231	63100416
chr14	63209050	63229184	cfoshela; chr14	63214451	63214585
chr14	63240695	63260834	cfoshela; chr14	63250295	63250434
chr14	63309470	63329670	cfoshela; chr14	63313615	63313815
chr14	63385265	63405409	cfoshela; chr14	63400891	63401035
chr14	63452123	63472231	cfoshela; chr14	63459646	63459754
chr14	63602101	63622201	cfoshela; chr14	63611557	63611657
chr14	63850131	63870304	cfoshela; chr14	63861396	63861569
chr14	64090134	64110258	cfoshela; chr14	64105699	64105823
chr14	64729267	64749401	cfoshela; chr14	64747979	64748113
chr14	64935089	64955273	cfoshela; chr14	64948197	64948381
chr14	66710526	66730655	cfoshela; chr14	66723805	66723934
chr14	66786495	66806595	cfoshela; chr14	66788215	66788315
chr14	66935977	66956138	cfoshela; chr14	66950731	66950892
chr14	67263044	67283219	cfoshela; chr14	67275737	67275912
chr14	67336822	67356950	cfoshela; chr14	67356122	67356250
chr14	67517597	67537817	cfoshela; chr14	67535845	67536065
chr14	67666072	67686306	cfoshela; chr14	67678206	67678440
chr14	67938003	67958154	cfoshela; chr14	67949286	67949437
chr14	68321983	68342109	cfoshela; chr14	68336917	68337043
chr14	68354140	68374240	cfoshela; chr14	68355801	68355901
chr14	68508454	68528637	cfoshela; chr14	68515801	68515984
chr14	68653625	68673771	cfoshela; chr14	68669711	68669857
chr14	69110026	69130237	cfoshela; chr14	69116535	69116746
chr14	70542239	70562341	cfoshela; chr14	70558384	70558486
chr14	70773669	70793863	cfoshela; chr14	70784717	70784911
chr14	70925366	70945466	cfoshela; chr14	70925564	70925664
chr14	71181779	71201938	cfoshela; chr14	71195689	71195848
chr14	71335772	71355998	cfoshela; chr14	71340310	71340536
chr14	71557928	71578150	cfoshela; chr14	71559704	71559926
chr14	72194626	72214742	cfoshela; chr14	72201830	72201946
chr14	72327165	72347309	cfoshela; chr14	72337845	72337989
chr14	72546179	72566326	cfoshela; chr14	72552516	72552663
chr14	72992513	73012802	cfoshela; chr14	72995011	72995300
chr14	73328595	73348867	cfoshela; chr14	73332510	73332782
chr14	73361606	73381825	cfoshela; chr14	73366625	73366844
chr14	74144449	74164598	cfoshela; chr14	74157109	74157258
chr14	74424600	74444782	cfoshela; chr14	74424808	74424990
chr14	74515759	74535965	cfoshela; chr14	74524718	74524924
chr14	75165720	75185820	cfoshela; chr14	75182368	75182468
chr14	76571421	76591538	cfoshela; chr14	76583021	76583138
chr14	77195507	77215642	cfoshela; chr14	77199649	77199784
chr14	78573194	78593312	cfoshela; chr14	78581512	78581630
chr14	78902193	78922419	cfoshela; chr14	78905883	78906109
chr14	79941898	79962150	cfoshela; chr14	79961756	79962008
chr14	80169863	80190083	cfoshela; chr14	80174748	80174968
chr14	83303360	83323628	cfoshela; chr14	83315400	83315668
chr14	83429959	83450115	cfoshela; chr14	83449727	83449883
chr14	83658580	83678797	cfoshela; chr14	83664211	83664428
chr14	83798914	83819066	cfoshela; chr14	83808451	83808603
chr14	83949893	83970075	cfoshela; chr14	83957833	83958015
chr14	84384134	84404300	cfoshela; chr14	84393766	84393932
chr14	84714793	84734893	cfoshela; chr14	84723762	84723862
chr14	84804960	84825187	cfoshela; chr14	84816255	84816482
chr14	84945312	84965462	cfoshela; chr14	84951542	84951692
chr14	85091799	85111929	cfoshela; chr14	85109075	85109205
chr14	86015647	86035798	cfoshela; chr14	86017307	86017458
chr14	86168716	86188841	cfoshela; chr14	86183540	86183665
chr14	86334655	86354844	cfoshela; chr14	86335523	86335712
chr14	86457837	86477945	cfoshela; chr14	86476334	86476442
chr14	86540965	86561118	cfoshela; chr14	86549735	86549888
chr14	86958802	86978958	cfoshela; chr14	86967011	86967167
chr14	87710667	87730768	cfoshela; chr14	87725572	87725673
chr14	87880885	87901079	cfoshela; chr14	87882367	87882561
chr14	89032771	89052899	cfoshela; chr14	89043655	89043783
chr14	90635159	90655286	cfoshela; chr14	90647692	90647819
chr14	90681394	90701494	cfoshela; chr14	90685599	90685699
chr14	91289584	91309692	cfoshela; chr14	91289698	91289806
chr14	91509793	91529985	cfoshela; chr14	91516322	91516514
chr14	92580653	92600885	cfoshela; chr14	92585562	92585794
chr14	92681727	92701948	cfoshela; chr14	92687831	92688052
chr14	94353599	94373700	cfoshela; chr14	94360161	94360262
chr14	94550905	94571017	cfoshela; chr14	94569266	94569378
chr14	94575179	94595287	cfoshela; chr14	94583442	94583550
chr14	94784387	94804510	cfoshela; chr14	94801690	94801813
chr14	95694149	95714370	cfoshela; chr14	95703556	95703777
chr14	98469162	98489325	cfoshela; chr14	98488832	98488995
chr14	99092974	99113126	cfoshela; chr14	99111297	99111449
chr14	99931564	99951764	cfoshela; chr14	99944624	99944824
chr14	100001139	100021304	cfoshela; chr14	100012421	100012586
chr14	100021364	100041486	cfoshela; chr14	100040597	100040719
chr14	100227093	100247223	cfoshela; chr14	100229396	100229526
chr14	101501175	101521307	cfoshela; chr14	101516857	101516989
chr14	102733049	102753149	cfoshela; chr14	102734994	102735094
chr14	102892974	102913120	cfoshela; chr14	102897957	102898103
chr14	102928507	102948607	cfoshela; chr14	102934689	102934789
chr14	103122294	103142454	cfoshela; chr14	103133837	103133997
chr14	104498662	104518853	cfoshela; chr14	104510688	104510879
chr14	104949709	104969809	cfoshela; chr14	104968051	104968151
chr15	20007557	20027755	cfoshela; chr15	20019411	20019609
chr15	20524501	20544621	cfoshela; chr15	20528769	20528889
chr15	27813800	27833958	cfoshela; chr15	27816264	27816422
chr15	27998471	28018639	cfoshela; chr15	28013822	28013990
chr15	30930085	30950226	cfoshela; chr15	30935520	30935661
chr15	31079634	31099757	cfoshela; chr15	31093365	31093488
chr15	31277900	31298064	cfoshela; chr15	31281383	31281547
chr15	32703310	32723430	cfoshela; chr15	32708202	32708322
chr15	32758977	32779166	cfoshela; chr15	32762279	32762468
chr15	32932720	32952889	cfoshela; chr15	32935592	32935761
chr15	33217600	33237751	cfoshela; chr15	33221490	33221641
chr15	33362086	33382189	cfoshela; chr15	33373065	33373168
chr15	33555480	33575644	cfoshela; chr15	33561639	33561803
chr15	33631033	33651150	cfoshela; chr15	33637119	33637236
chr15	33951962	33972062	cfoshela; chr15	33953893	33953993
chr15	34442229	34462343	cfoshela; chr15	34453211	34453325
chr15	34506193	34526310	cfoshela; chr15	34507876	34507993
chr15	34799596	34819786	cfoshela; chr15	34817081	34817271
chr15	34874262	34894386	cfoshela; chr15	34877933	34878057
chr15	37017339	37037650	cfoshela; chr15	37020823	37021134
chr15	37142846	37163028	cfoshela; chr15	37159046	37159228
chr15	37207414	37227518	cfoshela; chr15	37207837	37207941
chr15	37365940	37386075	cfoshela; chr15	37380392	37380527
chr15	37807745	37827871	cfoshela; chr15	37826936	37827062
chr15	38125143	38145315	cfoshela; chr15	38126465	38126637
chr15	38580214	38600346	cfoshela; chr15	38580230	38580362
chr15	38913229	38933441	cfoshela; chr15	38925436	38925648
chr15	38946501	38966625	cfoshela; chr15	38958397	38958521
chr15	39221310	39241458	cfoshela; chr15	39230353	39230501
chr15	39609486	39629598	cfoshela; chr15	39626832	39626944
chr15	40557269	40577387	cfoshela; chr15	40571121	40571239
chr15	40987489	41007642	cfoshela; chr15	41000299	41000452
chr15	41516485	41536641	cfoshela; chr15	41520424	41520580
chr15	41977357	41997463	cfoshela; chr15	41992972	41993078
chr15	42081585	42101696	cfoshela; chr15	42088686	42088797
chr15	42156453	42176582	cfoshela; chr15	42167370	42167499
chr15	42509614	42529823	cfoshela; chr15	42515803	42516012
chr15	42561565	42581714	cfoshela; chr15	42569071	42569220
chr15	42786983	42807091	cfoshela; chr15	42806246	42806354
chr15	43057109	43077209	cfoshela; chr15	43057415	43057515
chr15	43097958	43118104	cfoshela; chr15	43100926	43101072
chr15	43520719	43540925	cfoshela; chr15	43536164	43536370
chr15	43994694	44014856	cfoshela; chr15	43999505	43999667
chr15	45542499	45562604	cfoshela; chr15	45546031	45546136
chr15	45688586	45708824	cfoshela; chr15	45700739	45700977
chr15	45765648	45785794	cfoshela; chr15	45768354	45768500
chr15	46082885	46102985	cfoshela; chr15	46085775	46085875
chr15	46462393	46482577	cfoshela; chr15	46464170	46464354
chr15	46516120	46536220	cfoshela; chr15	46527282	46527382
chr15	46550766	46570884	cfoshela; chr15	46552413	46552531
chr15	46645203	46665338	cfoshela; chr15	46645519	46645654
chr15	46802260	46822463	cfoshela; chr15	46802831	46803034
chr15	46934798	46954944	cfoshela; chr15	46948173	46948319
chr15	46989705	47009883	cfoshela; chr15	47005345	47005523
chr15	47197422	47217565	cfoshela; chr15	47215497	47215640
chr15	47331803	47351988	cfoshela; chr15	47335516	47335701
chr15	47478032	47498201	cfoshela; chr15	47495190	47495359
chr15	47603609	47623720	cfoshela; chr15	47609723	47609834
chr15	47754153	47774289	cfoshela; chr15	47766250	47766386
chr15	47895495	47915601	cfoshela; chr15	47903779	47903885
chr15	48104276	48124391	cfoshela; chr15	48107968	48108083
chr15	49290735	49310898	cfoshela; chr15	49308029	49308192
chr15	49859663	49879856	cfoshela; chr15	49860248	49860441
chr15	50323624	50343795	cfoshela; chr15	50332349	50332520
chr15	50352463	50372652	cfoshela; chr15	50363703	50363892
chr15	53356962	53377191	cfoshela; chr15	53359218	53359447
chr15	53465587	53485732	cfoshela; chr15	53468812	53468957
chr15	53692436	53712595	cfoshela; chr15	53707283	53707442
chr15	53860716	53880829	cfoshela; chr15	53871080	53871193
chr15	54066634	54086884	cfoshela; chr15	54079221	54079471
chr15	54799398	54819524	cfoshela; chr15	54816870	54816996
chr15	54878261	54898514	cfoshela; chr15	54885325	54885578
chr15	54948155	54968320	cfoshela; chr15	54950793	54950958
chr15	54992974	55013077	cfoshela; chr15	55009014	55009117
chr15	55085130	55105240	cfoshela; chr15	55095501	55095611
chr15	55129937	55150155	cfoshela; chr15	55140404	55140622
chr15	55672615	55692959	cfoshela; chr15	55687098	55687442
chr15	56339744	56359998	cfoshela; chr15	56340541	56340795
chr15	56422466	56442854	cfoshela; chr15	56440619	56441007
chr15	56532935	56553078	cfoshela; chr15	56549649	56549792
chr15	56620045	56640231	cfoshela; chr15	56626877	56627063
chr15	57463953	57484214	cfoshela; chr15	57468137	57468398
chr15	57764211	57784354	cfoshela; chr15	57779711	57779854
chr15	58581875	58601984	cfoshela; chr15	58599730	58599839
chr15	58750081	58770207	cfoshela; chr15	58753553	58753679
chr15	60709596	60729773	cfoshela; chr15	60727064	60727241
chr15	60970294	60990479	cfoshela; chr15	60976306	60976491
chr15	60999090	61019206	cfoshela; chr15	61008371	61008487
chr15	61087022	61107159	cfoshela; chr15	61098827	61098964
chr15	61110661	61130831	cfoshela; chr15	61130658	61130828
chr15	61238758	61258873	cfoshela; chr15	61256516	61256631
chr15	62310233	62330428	cfoshela; chr15	62327306	62327501
chr15	62408038	62428191	cfoshela; chr15	62423930	62424083
chr15	62523139	62543280	cfoshela; chr15	62523391	62523532
chr15	63006213	63026341	cfoshela; chr15	63017561	63017689
chr15	63117791	63137954	cfoshela; chr15	63136674	63136837
chr15	64977326	64997492	cfoshela; chr15	64983158	64983324
chr15	65004602	65024740	cfoshela; chr15	65010522	65010660
chr15	65092062	65112224	cfoshela; chr15	65103857	65104019
chr15	65114825	65134943	cfoshela; chr15	65121082	65121200
chr15	65487029	65507185	cfoshela; chr15	65493547	65493703
chr15	65603844	65624122	cfoshela; chr15	65610804	65611082
chr15	66015547	66035749	cfoshela; chr15	66016566	66016768
chr15	67166114	67186377	cfoshela; chr15	67171596	67171859
chr15	67215023	67235140	cfoshela; chr15	67223185	67223302
chr15	67244532	67264715	cfoshela; chr15	67252348	67252531
chr15	67367432	67387609	cfoshela; chr15	67383602	67383779
chr15	67466151	67486339	cfoshela; chr15	67470014	67470202
chr15	67824439	67844605	cfoshela; chr15	67840330	67840496
chr15	67895325	67915457	cfoshela; chr15	67906232	67906364
chr15	68162703	68182803	cfoshela; chr15	68179072	68179172
chr15	68226551	68246743	cfoshela; chr15	68239797	68239989
chr15	68343296	68363517	cfoshela; chr15	68350885	68351106
chr15	68776446	68796546	cfoshela; chr15	68792848	68792948
chr15	69314491	69334718	cfoshela; chr15	69331516	69331743
chr15	69405906	69426067	cfoshela; chr15	69408994	69409155
chr15	69519340	69539468	cfoshela; chr15	69526841	69526969
chr15	70945459	70965589	cfoshela; chr15	70945752	70945882
chr15	71464940	71485086	cfoshela; chr15	71467974	71468120
chr15	71987491	72007666	cfoshela; chr15	71994481	71994656
chr15	72459082	72479220	cfoshela; chr15	72476451	72476589
chr15	72907050	72927203	cfoshela; chr15	72908983	72909136
chr15	73043679	73063805	cfoshela; chr15	73063464	73063590
chr15	73099945	73120191	cfoshela; chr15	73115759	73116005
chr15	73220049	73240162	cfoshela; chr15	73229554	73229667
chr15	73580610	73600710	cfoshela; chr15	73596024	73596124
chr15	73790086	73810284	cfoshela; chr15	73797859	73798057
chr15	74145898	74166024	cfoshela; chr15	74153090	74153216
chr15	74279860	74300110	cfoshela; chr15	74296595	74296845
chr15	75890736	75910892	cfoshela; chr15	75909705	75909861
chr15	76233449	76253693	cfoshela; chr15	76236091	76236335
chr15	77019650	77039847	cfoshela; chr15	77031424	77031621
chr15	77923830	77943946	cfoshela; chr15	77937520	77937636
chr15	78153466	78173595	cfoshela; chr15	78173259	78173388
chr15	78252523	78272646	cfoshela; chr15	78258597	78258720
chr15	78969868	78990023	cfoshela; chr15	78985872	78986027
chr15	79018099	79038287	cfoshela; chr15	79035276	79035464
chr15	79378506	79398730	cfoshela; chr15	79392494	79392718
chr15	80223224	80243395	cfoshela; chr15	80226411	80226582
chr15	81294960	81315103	cfoshela; chr15	81298504	81298647
chr15	81734715	81754815	cfoshela; chr15	81746082	81746182
chr15	83388157	83408286	cfoshela; chr15	83391537	83391666
chr15	83449551	83469676	cfoshela; chr15	83469436	83469561
chr15	83474537	83494644	cfoshela; chr15	83486714	83486821
chr15	83823390	83843551	cfoshela; chr15	83838738	83838899
chr15	84002903	84023140	cfoshela; chr15	84012379	84012616
chr15	84135540	84155674	cfoshela; chr15	84139157	84139291
chr15	84954921	84975076	cfoshela; chr15	84969006	84969161
chr15	85813647	85833781	cfoshela; chr15	85822088	85822222
chr15	85852112	85872223	cfoshela; chr15	85871808	85871919
chr15	85996489	86016642	cfoshela; chr15	86005801	86005954
chr15	86208776	86228932	cfoshela; chr15	86221803	86221959
chr15	86807622	86827790	cfoshela; chr15	86810212	86810380
chr15	87251055	87271179	cfoshela; chr15	87263129	87263253
chr15	87510063	87530403	cfoshela; chr15	87511946	87512286
chr15	87830744	87850895	cfoshela; chr15	87842590	87842741
chr15	88343698	88363806	cfoshela; chr15	88349459	88349567
chr15	88491809	88512209	cfoshela; chr15	88509950	88510350
chr15	88795074	88815404	cfoshela; chr15	88809987	88810317
chr15	88817786	88837899	cfoshela; chr15	88823497	88823610
chr15	88855058	88875176	cfoshela; chr15	88864123	88864241
chr15	88892850	88913250	cfoshela; chr15	88904430	88904830
chr15	88927400	88947762	cfoshela; chr15	88936620	88936982
chr15	89175593	89195775	cfoshela; chr15	89180604	89180786
chr15	89840357	89860553	cfoshela; chr15	89852978	89853174
chr15	89876310	89896464	cfoshela; chr15	89881143	89881297
chr15	90208710	90228811	cfoshela; chr15	90210918	90211019
chr15	90308340	90328521	cfoshela; chr15	90310224	90310405
chr15	90494882	90515005	cfoshela; chr15	90502897	90503020
chr15	90773555	90793676	cfoshela; chr15	90773865	90773986
chr15	91145626	91165964	cfoshela; chr15	91148137	91148475
chr15	93135182	93155492	cfoshela; chr15	93136487	93136797
chr15	93574688	93594911	cfoshela; chr15	93591358	93591581
chr15	95828589	95848710	cfoshela; chr15	95848451	95848572
chr15	97381609	97401847	cfoshela; chr15	97392564	97392802
chr15	97424185	97444361	cfoshela; chr15	97431100	97431276
chr15	97464040	97484177	cfoshela; chr15	97481810	97481947
chr15	97671307	97691470	cfoshela; chr15	97681824	97681987
chr15	98385410	98405568	cfoshela; chr15	98400739	98400897
chr15	99054326	99074533	cfoshela; chr15	99071283	99071490
chr15	99074883	99095083	cfoshela; chr15	99079668	99079868
chr15	99112531	99132742	cfoshela; chr15	99117545	99117756
chr15	99419245	99439631	cfoshela; chr15	99428422	99428808
chr15	99481575	99501697	cfoshela; chr15	99486106	99486228
chr15	99553774	99573969	cfoshela; chr15	99557640	99557835
chr15	99588545	99608707	cfoshela; chr15	99608086	99608248
chr15	99978694	99998914	cfoshela; chr15	99995421	99995641
chr16	687821	708020	cfoshela; chr16	702821	703020
chr16	1283048	1303246	cfoshela; chr16	1287013	1287211
chr16	1672751	1692943	cfoshela; chr16	1686937	1687129
chr16	1841318	1861458	cfoshela; chr16	1860845	1860985
chr16	2784606	2804792	cfoshela; chr16	2785781	2785967
chr16	2828544	2848687	cfoshela; chr16	2836899	2837042
chr16	2875036	2895168	cfoshela; chr16	2880815	2880947
chr16	4253105	4273289	cfoshela; chr16	4256482	4256666
chr16	4274115	4294227	cfoshela; chr16	4280353	4280465
chr16	8868699	8888834	cfoshela; chr16	8872251	8872386
chr16	9045312	9065578	cfoshela; chr16	9049192	9049458
chr16	10069406	10089522	cfoshela; chr16	10081914	10082030
chr16	10323456	10343650	cfoshela; chr16	10343286	10343480
chr16	10945902	10966048	cfoshela; chr16	10959258	10959404
chr16	10977802	10997923	cfoshela; chr16	10993265	10993386
chr16	11118523	11138657	cfoshela; chr16	11134826	11134960
chr16	11640600	11660780	cfoshela; chr16	11641943	11642123
chr16	14078024	14098155	cfoshela; chr16	14097640	14097771
chr16	14382263	14402390	cfoshela; chr16	14384067	14384194
chr16	15409427	15429721	cfoshela; chr16	15416893	15417187
chr16	15583219	15603502	cfoshela; chr16	15592269	15592552
chr16	18840539	18860699	cfoshela; chr16	18858443	18858603
chr16	18916901	18937082	cfoshela; chr16	18917641	18917822
chr16	19328643	19348895	cfoshela; chr16	19338557	19338809
chr16	19428686	19448799	cfoshela; chr16	19436384	19436497
chr16	20808101	20828225	cfoshela; chr16	20825412	20825536
chr16	21203281	21223455	cfoshela; chr16	21219391	21219565
chr16	22267879	22288001	cfoshela; chr16	22272543	22272665
chr16	22308792	22328908	cfoshela; chr16	22320772	22320888
chr16	23338549	23358703	cfoshela; chr16	23342395	23342549
chr16	24186644	24206836	cfoshela; chr16	24192424	24192616
chr16	24211771	24231960	cfoshela; chr16	24228237	24228426
chr16	24335706	24355896	cfoshela; chr16	24349844	24350034
chr16	24412556	24432724	cfoshela; chr16	24412806	24412974
chr16	24548525	24568813	cfoshela; chr16	24565066	24565354
chr16	24647641	24667769	cfoshela; chr16	24667197	24667325
chr16	24747241	24767406	cfoshela; chr16	24763464	24763629
chr16	25337685	25357795	cfoshela; chr16	25350431	25350541
chr16	25381841	25401941	cfoshela; chr16	25400638	25400738
chr16	25535858	25556051	cfoshela; chr16	25552413	25552606
chr16	27229791	27249919	cfoshela; chr16	27234728	27234856
chr16	27456446	27476552	cfoshela; chr16	27466061	27466167
chr16	28493420	28513524	cfoshela; chr16	28506386	28506490
chr16	28537544	28557684	cfoshela; chr16	28555437	28555577
chr16	29675918	29696046	cfoshela; chr16	29694762	29694890
chr16	29861000	29881120	cfoshela; chr16	29862961	29863081
chr16	30287253	30307399	cfoshela; chr16	30289485	30289631
chr16	30391307	30411492	cfoshela; chr16	30410808	30410993
chr16	30708779	30728928	cfoshela; chr16	30715863	30716012
chr16	30954204	30974370	cfoshela; chr16	30971089	30971255
chr16	31063429	31083533	cfoshela; chr16	31069216	31069320
chr16	45402827	45422948	cfoshela; chr16	45413776	45413897
chr16	45728433	45748635	cfoshela; chr16	45729371	45729573
chr16	46695619	46715750	cfoshela; chr16	46714634	46714765
chr16	46989140	47009308	cfoshela; chr16	47001484	47001652
chr16	47047091	47067305	cfoshela; chr16	47049866	47050080
chr16	49991403	50011523	cfoshela; chr16	49999783	49999903
chr16	50453172	50473335	cfoshela; chr16	50472283	50472446
chr16	52011788	52031936	cfoshela; chr16	52026902	52027050
chr16	52667952	52688171	cfoshela; chr16	52672133	52672352
chr16	52692909	52713058	cfoshela; chr16	52712640	52712789
chr16	52828469	52848621	cfoshela; chr16	52845630	52845782
chr16	53241441	53261570	cfoshela; chr16	53248825	53248954
chr16	54056271	54076391	cfoshela; chr16	54062980	54063100
chr16	55179344	55199534	cfoshela; chr16	55197452	55197642
chr16	56187677	56207825	cfoshela; chr16	56202711	56202859
chr16	56312076	56332217	cfoshela; chr16	56326772	56326913
chr16	56454722	56474851	cfoshela; chr16	56462986	56463115
chr16	56846229	56866363	cfoshela; chr16	56856433	56856567
chr16	56902975	56923171	cfoshela; chr16	56920666	56920862
chr16	56945515	56965625	cfoshela; chr16	56957799	56957909
chr16	57216669	57236809	cfoshela; chr16	57221306	57221446
chr16	57244680	57264853	cfoshela; chr16	57252635	57252808
chr16	58467945	58488047	cfoshela; chr16	58470018	58470120
chr16	60370548	60390942	cfoshela; chr16	60383604	60383998
chr16	60469435	60489539	cfoshela; chr16	60481860	60481964
chr16	65093820	65113964	cfoshela; chr16	65099706	65099850
chr16	65146875	65166979	cfoshela; chr16	65161325	65161429
chr16	65659600	65679700	cfoshela; chr16	65659933	65660033
chr16	65887756	65907936	cfoshela; chr16	65903179	65903359
chr16	65926057	65946187	cfoshela; chr16	65937880	65938010
chr16	66861038	66881178	cfoshela; chr16	66879440	66879580
chr16	67578969	67599129	cfoshela; chr16	67585408	67585568
chr16	67659003	67679152	cfoshela; chr16	67664901	67665050
chr16	67804362	67824485	cfoshela; chr16	67808941	67809064
chr16	68121978	68142135	cfoshela; chr16	68122175	68122332
chr16	69559422	69579556	cfoshela; chr16	69578870	69579004
chr16	70280719	70300848	cfoshela; chr16	70299306	70299435
chr16	70507874	70527996	cfoshela; chr16	70518962	70519084
chr16	70763460	70783560	cfoshela; chr16	70781308	70781408
chr16	71013012	71033262	cfoshela; chr16	71021436	71021686
chr16	71241744	71261859	cfoshela; chr16	71256368	71256483
chr16	71456044	71476271	cfoshela; chr16	71468853	71469080
chr16	71498721	71518884	cfoshela; chr16	71499998	71500161
chr16	71568789	71588921	cfoshela; chr16	71581745	71581877
chr16	71593670	71613773	cfoshela; chr16	71611967	71612070
chr16	71836309	71856451	cfoshela; chr16	71846540	71846682
chr16	72318587	72338727	cfoshela; chr16	72326580	72326720
chr16	72535580	72555698	cfoshela; chr16	72541189	72541307
chr16	73156467	73176620	cfoshela; chr16	73169520	73169673
chr16	73183328	73203465	cfoshela; chr16	73185993	73186130
chr16	73280013	73300141	cfoshela; chr16	73287357	73287485
chr16	73726241	73746349	cfoshela; chr16	73731929	73732037
chr16	73928007	73948139	cfoshela; chr16	73942737	73942869
chr16	73954958	73975136	cfoshela; chr16	73968052	73968230
chr16	74201763	74221946	cfoshela; chr16	74216340	74216523
chr16	75536717	75556862	cfoshela; chr16	75538399	75538544
chr16	75798782	75819048	cfoshela; chr16	75805263	75805529
chr16	75873233	75893370	cfoshela; chr16	75890242	75890379
chr16	78609082	78629256	cfoshela; chr16	78618536	78618710
chr16	78787697	78807879	cfoshela; chr16	78789253	78789435
chr16	79188555	79208663	cfoshela; chr16	79206396	79206504
chr16	79427957	79448069	cfoshela; chr16	79429150	79429262
chr16	79977104	79997234	cfoshela; chr16	79997036	79997166
chr16	80166480	80186684	cfoshela; chr16	80177605	80177809
chr16	80334936	80355054	cfoshela; chr16	80349540	80349658
chr16	81280921	81301033	cfoshela; chr16	81290970	81291082
chr16	83203909	83224018	cfoshela; chr16	83210117	83210226
chr16	83320133	83340277	cfoshela; chr16	83321642	83321786
chr16	83413944	83434066	cfoshela; chr16	83429208	83429330
chr16	83584189	83604290	cfoshela; chr16	83585983	83586084
chr16	84344561	84364733	cfoshela; chr16	84358799	84358971
chr16	84795353	84815520	cfoshela; chr16	84814228	84814395
chr16	84896239	84916500	cfoshela; chr16	84898679	84898940
chr16	85253647	85273795	cfoshela; chr16	85255726	85255874
chr16	85518250	85538355	cfoshela; chr16	85537625	85537730
chr16	85569399	85589601	cfoshela; chr16	85582887	85583089
chr16	85968928	85989062	cfoshela; chr16	85979510	85979644
chr16	86917560	86937722	cfoshela; chr16	86923267	86923429
chr17	949929	970082	cfoshela; chr17	965168	965321
chr17	1262210	1282313	cfoshela; chr17	1273016	1273119
chr17	1421493	1441663	cfoshela; chr17	1440129	1440299
chr17	2481299	2501468	cfoshela; chr17	2484774	2484943
chr17	2741560	2761727	cfoshela; chr17	2742731	2742898
chr17	2788337	2808522	cfoshela; chr17	2805260	2805445
chr17	3561266	3581422	cfoshela; chr17	3570106	3570262
chr17	3636251	3656351	cfoshela; chr17	3641717	3641817
chr17	3947704	3967804	cfoshela; chr17	3960314	3960414
chr17	4005934	4026095	cfoshela; chr17	4011388	4011549
chr17	4067337	4087471	cfoshela; chr17	4080291	4080425
chr17	4160959	4181093	cfoshela; chr17	4177826	4177960
chr17	4529724	4549862	cfoshela; chr17	4529729	4529867
chr17	4571251	4591375	cfoshela; chr17	4571623	4571747
chr17	5245776	5265955	cfoshela; chr17	5257843	5258022
chr17	5364518	5384661	cfoshela; chr17	5370897	5371040
chr17	6024760	6044998	cfoshela; chr17	6032023	6032261
chr17	6048337	6068598	cfoshela; chr17	6067335	6067596
chr17	6091900	6112023	cfoshela; chr17	6098203	6098326
chr17	6888145	6908329	cfoshela; chr17	6904441	6904625
chr17	7100125	7120271	cfoshela; chr17	7108569	7108715
chr17	7905230	7925346	cfoshela; chr17	7906505	7906621
chr17	7929431	7949531	cfoshela; chr17	7947731	7947831
chr17	7967335	7987475	cfoshela; chr17	7978153	7978293
chr17	7997956	8018126	cfoshela; chr17	8017371	8017541
chr17	8115039	8135141	cfoshela; chr17	8125287	8125389
chr17	9514474	9534632	cfoshela; chr17	9520939	9521097
chr17	9669841	9690024	cfoshela; chr17	9680181	9680364
chr17	9714186	9734296	cfoshela; chr17	9724742	9724852
chr17	17238574	17258682	cfoshela; chr17	17252599	17252707
chr17	17262289	17282418	cfoshela; chr17	17279376	17279505
chr17	19546372	19566552	cfoshela; chr17	19563281	19563461
chr17	19736584	19756748	cfoshela; chr17	19741988	19742152
chr17	19784449	19804613	cfoshela; chr17	19802039	19802203
chr17	19968329	19988429	cfoshela; chr17	19972042	19972142
chr17	20049385	20069519	cfoshela; chr17	20050653	20050787
chr17	20773083	20793209	cfoshela; chr17	20780943	20781069
chr17	21087916	21108038	cfoshela; chr17	21100962	21101084
chr17	21111489	21131650	cfoshela; chr17	21126281	21126442
chr17	22566597	22586699	cfoshela; chr17	22577929	22578031
chr17	23200018	23220126	cfoshela; chr17	23213226	23213334
chr17	23281104	23301346	cfoshela; chr17	23281268	23281510
chr17	23329284	23349452	cfoshela; chr17	23331301	23331469
chr17	23390314	23410567	cfoshela; chr17	23392619	23392872
chr17	23472462	23492580	cfoshela; chr17	23484929	23485047
chr17	23713932	23734082	cfoshela; chr17	23731517	23731667
chr17	24152233	24172399	cfoshela; chr17	24159253	24159419
chr17	24468395	24488516	cfoshela; chr17	24484332	24484453
chr17	24584385	24604527	cfoshela; chr17	24592179	24592321
chr17	24987871	25008066	cfoshela; chr17	24990645	24990840
chr17	25039773	25059899	cfoshela; chr17	25043447	25043573
chr17	25061369	25081520	cfoshela; chr17	25062089	25062240
chr17	25345991	25366108	cfoshela; chr17	25356962	25357079
chr17	26658865	26678965	cfoshela; chr17	26665541	26665641
chr17	27549568	27569678	cfoshela; chr17	27557231	27557341
chr17	30565624	30585772	cfoshela; chr17	30569534	30569682
chr17	30598781	30618923	cfoshela; chr17	30605626	30605768
chr17	30767075	30787251	cfoshela; chr17	30784835	30785011
chr17	30810559	30830813	cfoshela; chr17	30819695	30819949
chr17	30934119	30954285	cfoshela; chr17	30939776	30939942
chr17	32263673	32283905	cfoshela; chr17	32282238	32282470
chr17	32351680	32371835	cfoshela; chr17	32353057	32353212
chr17	32493574	32513726	cfoshela; chr17	32499228	32499380
chr17	33056252	33076428	cfoshela; chr17	33063460	33063636
chr17	33642152	33662252	cfoshela; chr17	33642805	33642905
chr17	34268665	34288808	cfoshela; chr17	34281359	34281502
chr17	34404287	34424418	cfoshela; chr17	34411609	34411740
chr17	34541403	34561585	cfoshela; chr17	34549007	34549189
chr17	35161992	35182161	cfoshela; chr17	35179782	35179951
chr17	35645192	35665292	cfoshela; chr17	35661500	35661600
chr17	35692076	35712256	cfoshela; chr17	35693623	35693803
chr17	35716068	35736283	cfoshela; chr17	35724450	35724665
chr17	35821939	35842128	cfoshela; chr17	35827748	35827937
chr17	36773249	36793349	cfoshela; chr17	36790035	36790135
chr17	36801219	36821418	cfoshela; chr17	36813791	36813990
chr17	36871176	36891359	cfoshela; chr17	36874618	36874801
chr17	37187857	37208040	cfoshela; chr17	37196621	37196804
chr17	37741864	37762020	cfoshela; chr17	37752883	37753039
chr17	37830559	37850733	cfoshela; chr17	37833899	37834073
chr17	37905393	37925610	cfoshela; chr17	37924090	37924307
chr17	38021335	38041541	cfoshela; chr17	38029728	38029934
chr17	38559575	38579813	cfoshela; chr17	38577591	38577829
chr17	38886399	38906557	cfoshela; chr17	38901690	38901848
chr17	38988666	39008804	cfoshela; chr17	39005442	39005580
chr17	39062045	39082145	cfoshela; chr17	39082035	39082135
chr17	39118476	39138630	cfoshela; chr17	39133500	39133654
chr17	39139628	39159813	cfoshela; chr17	39156920	39157105
chr17	39163986	39184102	cfoshela; chr17	39166009	39166125
chr17	39386452	39406612	cfoshela; chr17	39392042	39392202
chr17	39555368	39575525	cfoshela; chr17	39565309	39565466
chr17	39964166	39984286	cfoshela; chr17	39980050	39980170
chr17	40011688	40031828	cfoshela; chr17	40020340	40020480
chr17	40484319	40504421	cfoshela; chr17	40494427	40494529
chr17	41119587	41139725	cfoshela; chr17	41138663	41138801
chr17	41647366	41667488	cfoshela; chr17	41658534	41658656
chr17	42694148	42714291	cfoshela; chr17	42698436	42698579
chr17	42738849	42759000	cfoshela; chr17	42739403	42739554
chr17	43322267	43342511	cfoshela; chr17	43328318	43328562
chr17	43926665	43946822	cfoshela; chr17	43938307	43938464
chr17	44309020	44329182	cfoshela; chr17	44325002	44325164
chr17	44803213	44823313	cfoshela; chr17	44822219	44822319
chr17	45351704	45371856	cfoshela; chr17	45352872	45353024
chr17	45473342	45493507	cfoshela; chr17	45483504	45483669
chr17	46363650	46383791	cfoshela; chr17	46365983	46366124
chr17	46550243	46570440	cfoshela; chr17	46554213	46554410
chr17	47137872	47158049	cfoshela; chr17	47139672	47139849
chr17	50591995	50612112	cfoshela; chr17	50594758	50594875
chr17	51002255	51022386	cfoshela; chr17	51016541	51016672
chr17	51159916	51180016	cfoshela; chr17	51175544	51175644
chr17	51811310	51831479	cfoshela; chr17	51824918	51825087
chr17	52054776	52074888	cfoshela; chr17	52068111	52068223
chr17	52302055	52322161	cfoshela; chr17	52320534	52320640
chr17	52639023	52659167	cfoshela; chr17	52647757	52647901
chr17	52708514	52728636	cfoshela; chr17	52727634	52727756
chr17	52788635	52808898	cfoshela; chr17	52804559	52804822
chr17	52852814	52872994	cfoshela; chr17	52855138	52855318
chr17	52902462	52922665	cfoshela; chr17	52913280	52913483
chr17	53376748	53396859	cfoshela; chr17	53381034	53381145
chr17	54169738	54189911	cfoshela; chr17	54173495	54173668
chr17	54200569	54220695	cfoshela; chr17	54218806	54218932
chr17	54780859	54800997	cfoshela; chr17	54793596	54793734
chr17	54859545	54879686	cfoshela; chr17	54867564	54867705
chr17	55497601	55517826	cfoshela; chr17	55514785	55515010
chr17	55803548	55823679	cfoshela; chr17	55805378	55805509
chr17	56513072	56533172	cfoshela; chr17	56520884	56520984
chr17	56665154	56685261	cfoshela; chr17	56682621	56682728
chr17	56754249	56774424	cfoshela; chr17	56770142	56770317
chr17	56928227	56948332	cfoshela; chr17	56936940	56937045
chr17	56993830	57014019	cfoshela; chr17	57000808	57000997
chr17	57253908	57274025	cfoshela; chr17	57265839	57265956
chr17	57518859	57539044	cfoshela; chr17	57525721	57525906
chr17	57607364	57627596	cfoshela; chr17	57611755	57611987
chr17	57896897	57917017	cfoshela; chr17	57901919	57902039
chr17	58390456	58410633	cfoshela; chr17	58394524	58394701
chr17	58691369	58711538	cfoshela; chr17	58706541	58706710
chr17	58858772	58878873	cfoshela; chr17	58864352	58864453
chr17	59192162	59212296	cfoshela; chr17	59211780	59211914
chr17	59538221	59558435	cfoshela; chr17	59547035	59547249
chr17	60043281	60063452	cfoshela; chr17	60049922	60050093
chr17	60351167	60371275	cfoshela; chr17	60354266	60354374
chr17	60440859	60460995	cfoshela; chr17	60454044	60454180
chr17	61157527	61177747	cfoshela; chr17	61176152	61176372
chr17	61205574	61225713	cfoshela; chr17	61210599	61210738
chr17	61772853	61793085	cfoshela; chr17	61775239	61775471
chr17	62376209	62396427	cfoshela; chr17	62378617	62378835
chr17	62557452	62577636	cfoshela; chr17	62567015	62567199
chr17	62668046	62688235	cfoshela; chr17	62673330	62673519
chr17	62762503	62782645	cfoshela; chr17	62766025	62766167
chr17	62807432	62827582	cfoshela; chr17	62817352	62817502
chr17	63582673	63602839	cfoshela; chr17	63597810	63597976
chr17	64260981	64281132	cfoshela; chr17	64267737	64267888
chr17	64324365	64344501	cfoshela; chr17	64329730	64329866
chr17	64400817	64420979	cfoshela; chr17	64416885	64417047
chr17	64507812	64527964	cfoshela; chr17	64521312	64521464
chr17	64541377	64561711	cfoshela; chr17	64555182	64555516
chr17	64673051	64693227	cfoshela; chr17	64683560	64683736
chr17	64789429	64809603	cfoshela; chr17	64794978	64795152
chr17	64992867	65012971	cfoshela; chr17	65000329	65000433
chr17	65064751	65084913	cfoshela; chr17	65068953	65069115
chr17	65145777	65165974	cfoshela; chr17	65162767	65162964
chr17	65263473	65283658	cfoshela; chr17	65269849	65270034
chr17	65358917	65379087	cfoshela; chr17	65365227	65365397
chr17	65385740	65405856	cfoshela; chr17	65404518	65404634
chr17	66943191	66963367	cfoshela; chr17	66946587	66946763
chr17	67958907	67979076	cfoshela; chr17	67973330	67973499
chr17	68727069	68747199	cfoshela; chr17	68736598	68736728
chr17	68846180	68866324	cfoshela; chr17	68847928	68848072
chr17	70956711	70976888	cfoshela; chr17	70964149	70964326
chr17	71046028	71066186	cfoshela; chr17	71064748	71064906
chr17	71180813	71200948	cfoshela; chr17	71191472	71191607
chr17	71343272	71363410	cfoshela; chr17	71361810	71361948
chr17	72097974	72118111	cfoshela; chr17	72101069	72101206
chr17	72132948	72153092	cfoshela; chr17	72149376	72149520
chr17	72172070	72192250	cfoshela; chr17	72179465	72179645
chr17	72501414	72521614	cfoshela; chr17	72510036	72510236
chr17	72524062	72544167	cfoshela; chr17	72527664	72527769
chr17	72631738	72651838	cfoshela; chr17	72633219	72633319
chr17	73339012	73359131	cfoshela; chr17	73342315	73342434
chr17	73748100	73768273	cfoshela; chr17	73749230	73749403
chr17	73894436	73914585	cfoshela; chr17	73899648	73899797
chr17	74037936	74058120	cfoshela; chr17	74040755	74040939
chr17	74082839	74103111	cfoshela; chr17	74099969	74100241
chr17	74356785	74376924	cfoshela; chr17	74369791	74369930
chr17	74405536	74425756	cfoshela; chr17	74423614	74423834
chr17	74536986	74557176	cfoshela; chr17	74544356	74544546
chr17	75475035	75495219	cfoshela; chr17	75494213	75494397
chr17	75837795	75858007	cfoshela; chr17	75843236	75843448
chr17	76074552	76094778	cfoshela; chr17	76090511	76090737
chr17	76440928	76461160	cfoshela; chr17	76444927	76445159
chr17	76465721	76485875	cfoshela; chr17	76480513	76480667
chr17	76822660	76842945	cfoshela; chr17	76827447	76827732
chr17	77138014	77158126	cfoshela; chr17	77154163	77154275
chr17	77257168	77277314	cfoshela; chr17	77261228	77261374
chr18	1741142	1761344	cfoshela; chr18	1750965	1751167
chr18	2083274	2103436	cfoshela; chr18	2102814	2102976
chr18	2110645	2130803	cfoshela; chr18	2129722	2129880
chr18	2641517	2661617	cfoshela; chr18	2649477	2649577
chr18	2961118	2981285	cfoshela; chr18	2971257	2971424
chr18	3003827	3023978	cfoshela; chr18	3005324	3005475
chr18	3030541	3050677	cfoshela; chr18	3033420	3033556
chr18	3418973	3439175	cfoshela; chr18	3436745	3436947
chr18	3496478	3516663	cfoshela; chr18	3502123	3502308
chr18	3631862	3652049	cfoshela; chr18	3642953	3643140
chr18	3743106	3763298	cfoshela; chr18	3748634	3748826
chr18	3775720	3796120	cfoshela; chr18	3784616	3785016
chr18	3800538	3820818	cfoshela; chr18	3806980	3807260
chr18	3837775	3857915	cfoshela; chr18	3854742	3854882
chr18	3952571	3972740	cfoshela; chr18	3956772	3956941
chr18	3981652	4001768	cfoshela; chr18	3994560	3994676
chr18	5882461	5902584	cfoshela; chr18	5890371	5890494
chr18	6030183	6050391	cfoshela; chr18	6045814	6046022
chr18	6591755	6612013	cfoshela; chr18	6593976	6594234
chr18	6714412	6734530	cfoshela; chr18	6731450	6731568
chr18	6887939	6908081	cfoshela; chr18	6891445	6891587
chr18	7104850	7125030	cfoshela; chr18	7123363	7123543
chr18	7396698	7416879	cfoshela; chr18	7407872	7408053
chr18	8185684	8205962	cfoshela; chr18	8202987	8203265
chr18	8653036	8673153	cfoshela; chr18	8655730	8655847
chr18	9038181	9058281	cfoshela; chr18	9045432	9045532
chr18	9091874	9112004	cfoshela; chr18	9107416	9107546
chr18	10004102	10024502	cfoshela; chr18	10005180	10005580
chr18	10067135	10087275	cfoshela; chr18	10076610	10076750
chr18	10947899	10968001	cfoshela; chr18	10963971	10964073
chr18	11928299	11948400	cfoshela; chr18	11932825	11932926
chr18	12139056	12159180	cfoshela; chr18	12149615	12149739
chr18	12387481	12407581	cfoshela; chr18	12394026	12394126
chr18	12596292	12616448	cfoshela; chr18	12611980	12612136
chr18	12701257	12721393	cfoshela; chr18	12720287	12720423
chr18	12729769	12749974	cfoshela; chr18	12731402	12731607
chr18	14179288	14199434	cfoshela; chr18	14179963	14180109
chr18	17041377	17061518	cfoshela; chr18	17057705	17057846
chr18	17222007	17242341	cfoshela; chr18	17225061	17225395
chr18	17762056	17782184	cfoshela; chr18	17776410	17776538
chr18	17860421	17880586	cfoshela; chr18	17866391	17866556
chr18	17922029	17942295	cfoshela; chr18	17940564	17940830
chr18	18051820	18071986	cfoshela; chr18	18060919	18061085
chr18	18115687	18135894	cfoshela; chr18	18116505	18116712
chr18	18214968	18235156	cfoshela; chr18	18219846	18220034
chr18	18439623	18459789	cfoshela; chr18	18442970	18443136
chr18	18467666	18487766	cfoshela; chr18	18473083	18473183
chr18	18490244	18510431	cfoshela; chr18	18502009	18502196
chr18	18512186	18532386	cfoshela; chr18	18529043	18529243
chr18	18535003	18555191	cfoshela; chr18	18545343	18545531
chr18	18802026	18822152	cfoshela; chr18	18812523	18812649
chr18	19109547	19129710	cfoshela; chr18	19118103	19118266
chr18	19244851	19265054	cfoshela; chr18	19256836	19257039
chr18	19412307	19432410	cfoshela; chr18	19425100	19425203
chr18	19546448	19566639	cfoshela; chr18	19553669	19553860
chr18	19659184	19679284	cfoshela; chr18	19662527	19662627
chr18	19874605	19894720	cfoshela; chr18	19885496	19885611
chr18	19900338	19920527	cfoshela; chr18	19910252	19910441
chr18	20346094	20366280	cfoshela; chr18	20364646	20364832
chr18	20392387	20412487	cfoshela; chr18	20394804	20394904
chr18	20702384	20722520	cfoshela; chr18	20702970	20703106
chr18	22131917	22152020	cfoshela; chr18	22151454	22151557
chr18	22305368	22325602	cfoshela; chr18	22314886	22315120
chr18	22412828	22433001	cfoshela; chr18	22413993	22414166
chr18	22446915	22467057	cfoshela; chr18	22451272	22451414
chr18	23736305	23756515	cfoshela; chr18	23756085	23756295
chr18	23928667	23948785	cfoshela; chr18	23946079	23946197
chr18	24012031	24032159	cfoshela; chr18	24017789	24017917
chr18	24996418	25016524	cfoshela; chr18	24999387	24999493
chr18	26815446	26835610	cfoshela; chr18	26821503	26821667
chr18	27059902	27080136	cfoshela; chr18	27075855	27076089
chr18	27251767	27271907	cfoshela; chr18	27258478	27258618
chr18	27272312	27292494	cfoshela; chr18	27288123	27288305
chr18	27476522	27496684	cfoshela; chr18	27483017	27483179
chr18	27883853	27903953	cfoshela; chr18	27883959	27884059
chr18	28120189	28140307	cfoshela; chr18	28136086	28136204
chr18	30688806	30708941	cfoshela; chr18	30694723	30694858
chr18	30795540	30815697	cfoshela; chr18	30813208	30813365
chr18	30819176	30839332	cfoshela; chr18	30824669	30824825
chr18	30867583	30887705	cfoshela; chr18	30873685	30873807
chr18	31102574	31122707	cfoshela; chr18	31116519	31116652
chr18	31282614	31302765	cfoshela; chr18	31293011	31293162
chr18	31435902	31456016	cfoshela; chr18	31450881	31450995
chr18	31892525	31912737	cfoshela; chr18	31909913	31910125
chr18	32003271	32023371	cfoshela; chr18	32010848	32010948
chr18	32532409	32552533	cfoshela; chr18	32545855	32545979
chr18	33127407	33147525	cfoshela; chr18	33133652	33133770
chr18	33274399	33294605	cfoshela; chr18	33279387	33279593
chr18	33390247	33410425	cfoshela; chr18	33408187	33408365
chr18	34887426	34907526	cfoshela; chr18	34891813	34891913
chr18	35246451	35266561	cfoshela; chr18	35248368	35248478
chr18	35340625	35360761	cfoshela; chr18	35357412	35357548
chr18	35451572	35471729	cfoshela; chr18	35459002	35459159
chr18	35534790	35554961	cfoshela; chr18	35535918	35536089
chr18	36625655	36645822	cfoshela; chr18	36644420	36644587
chr18	36694263	36714501	cfoshela; chr18	36702177	36702415
chr18	36852578	36872685	cfoshela; chr18	36872242	36872349
chr18	36889937	36910047	cfoshela; chr18	36907613	36907723
chr18	37553123	37573286	cfoshela; chr18	37565889	37566052
chr18	37577659	37597828	cfoshela; chr18	37595649	37595818
chr18	37705030	37725170	cfoshela; chr18	37709457	37709597
chr18	40362273	40382433	cfoshela; chr18	40371653	40371813
chr18	40547578	40567728	cfoshela; chr18	40567436	40567586
chr18	40654033	40674133	cfoshela; chr18	40673336	40673436
chr18	41610649	41630845	cfoshela; chr18	41627330	41627526
chr18	41634231	41654354	cfoshela; chr18	41636854	41636977
chr18	41704521	41724719	cfoshela; chr18	41705751	41705949
chr18	41983743	42003843	cfoshela; chr18	41989683	41989783
chr18	42027337	42047505	cfoshela; chr18	42033588	42033756
chr18	42351295	42371431	cfoshela; chr18	42370521	42370657
chr18	42758124	42778338	cfoshela; chr18	42773572	42773786
chr18	42852825	42872953	cfoshela; chr18	42855608	42855736
chr18	43707728	43727874	cfoshela; chr18	43725970	43726116
chr18	43920942	43941113	cfoshela; chr18	43934052	43934223
chr18	44268611	44288796	cfoshela; chr18	44269059	44269244
chr18	44648400	44668519	cfoshela; chr18	44653842	44653961
chr18	45430658	45450758	cfoshela; chr18	45436640	45436740
chr18	45626253	45646394	cfoshela; chr18	45630155	45630296
chr18	46017303	46037471	cfoshela; chr18	46020450	46020618
chr18	46899824	46920054	cfoshela; chr18	46915849	46916079
chr18	46923161	46943341	cfoshela; chr18	46930583	46930763
chr18	47393412	47413533	cfoshela; chr18	47394493	47394614
chr18	47933517	47953668	cfoshela; chr18	47941104	47941255
chr18	49929326	49949433	cfoshela; chr18	49929483	49929590
chr18	50161765	50181905	cfoshela; chr18	50169198	50169338
chr18	50582052	50602200	cfoshela; chr18	50594646	50594794
chr18	50690759	50710882	cfoshela; chr18	50699109	50699232
chr18	50778263	50798413	cfoshela; chr18	50786513	50786663
chr18	50891815	50911936	cfoshela; chr18	50908879	50909000
chr18	50913161	50933261	cfoshela; chr18	50916135	50916235
chr18	51638185	51658355	cfoshela; chr18	51651832	51652002
chr18	52508956	52529111	cfoshela; chr18	52527719	52527874
chr18	52803600	52823761	cfoshela; chr18	52811150	52811311
chr18	53024695	53044835	cfoshela; chr18	53028679	53028819
chr18	53203651	53223879	cfoshela; chr18	53215801	53216029
chr18	53457562	53477706	cfoshela; chr18	53468110	53468254
chr18	53499477	53519628	cfoshela; chr18	53512218	53512369
chr18	53708247	53728486	cfoshela; chr18	53720116	53720355
chr18	53750032	53770139	cfoshela; chr18	53761914	53762021
chr18	53819026	53839146	cfoshela; chr18	53835210	53835330
chr18	53897996	53918250	cfoshela; chr18	53915700	53915954
chr18	55314698	55334839	cfoshela; chr18	55334660	55334801
chr18	55358338	55378498	cfoshela; chr18	55374603	55374763
chr18	55532638	55552756	cfoshela; chr18	55536411	55536529
chr18	55581108	55601259	cfoshela; chr18	55598207	55598358
chr18	55686695	55706805	cfoshela; chr18	55692567	55692677
chr18	55718164	55738277	cfoshela; chr18	55728644	55728757
chr18	55860016	55880224	cfoshela; chr18	55871985	55872193
chr18	56042874	56063031	cfoshela; chr18	56050838	56050995
chr18	56483840	56503996	cfoshela; chr18	56493430	56493586
chr18	56702813	56722944	cfoshela; chr18	56711191	56711322
chr18	58142684	58162817	cfoshela; chr18	58157980	58158113
chr18	58479715	58499864	cfoshela; chr18	58482350	58482499
chr18	58680754	58700862	cfoshela; chr18	58700051	58700159
chr18	58970203	58990311	cfoshela; chr18	58980048	58980156
chr18	59153037	59173139	cfoshela; chr18	59154771	59154873
chr18	59476507	59496607	cfoshela; chr18	59477292	59477392
chr18	59544893	59565012	cfoshela; chr18	59557295	59557414
chr18	59782042	59802212	cfoshela; chr18	59788149	59788319
chr18	61815791	61835891	cfoshela; chr18	61832285	61832385
chr18	63243226	63263356	cfoshela; chr18	63244113	63244243
chr18	63342657	63362767	cfoshela; chr18	63343582	63343692
chr18	64642671	64662818	cfoshela; chr18	64659210	64659357
chr18	65858686	65878873	cfoshela; chr18	65862907	65863094
chr18	65990045	66010257	cfoshela; chr18	65999361	65999573
chr18	66097408	66117570	cfoshela; chr18	66104581	66104743
chr18	66145272	66165459	cfoshela; chr18	66155435	66155622
chr18	66178527	66198724	cfoshela; chr18	66191325	66191522
chr18	69043123	69063257	cfoshela; chr18	69053806	69053940
chr18	69521879	69541979	cfoshela; chr18	69535925	69536025
chr18	70643404	70663561	cfoshela; chr18	70647723	70647880
chr18	70902658	70922785	cfoshela; chr18	70911834	70911961
chr18	72058106	72078261	cfoshela; chr18	72073863	72074018
chr18	72399042	72419173	cfoshela; chr18	72405161	72405292
chr18	72572518	72592666	cfoshela; chr18	72581453	72581601
chr18	73045893	73066091	cfoshela; chr18	73064764	73064962
chr18	73093813	73113985	cfoshela; chr18	73103878	73104050
chr18	75000758	75020944	cfoshela; chr18	75017765	75017951
chr18	75853135	75873401	cfoshela; chr18	75871293	75871559
chr19	976546	996680	cfoshela; chr19	992061	992195
chr19	1045147	1065275	cfoshela; chr19	1053534	1053662
chr19	1444749	1464904	cfoshela; chr19	1458784	1458939
chr19	1711517	1731620	cfoshela; chr19	1724376	1724479
chr19	2035898	2056074	cfoshela; chr19	2038170	2038346
chr19	2784774	2804894	cfoshela; chr19	2792338	2792458
chr19	2814626	2834760	cfoshela; chr19	2818127	2818261
chr19	2878121	2898309	cfoshela; chr19	2895949	2896137
chr19	3078768	3098903	cfoshela; chr19	3093284	3093419
chr19	3099480	3119613	cfoshela; chr19	3112609	3112742
chr19	3294163	3314317	cfoshela; chr19	3295256	3295410
chr19	3393049	3413242	cfoshela; chr19	3402032	3402225
chr19	3500319	3520470	cfoshela; chr19	3519790	3519941
chr19	3524716	3544931	cfoshela; chr19	3531193	3531408
chr19	3789002	3809172	cfoshela; chr19	3803683	3803853
chr19	4181980	4202121	cfoshela; chr19	4197935	4198076
chr19	4280531	4300734	cfoshela; chr19	4293816	4294019
chr19	4351419	4371619	cfoshela; chr19	4353316	4353516
chr19	4410304	4430522	cfoshela; chr19	4422987	4423205
chr19	4603946	4624128	cfoshela; chr19	4622036	4622218
chr19	4813728	4833919	cfoshela; chr19	4821253	4821444
chr19	4844855	4865053	cfoshela; chr19	4862967	4863165
chr19	6308376	6328523	cfoshela; chr19	6323558	6323705
chr19	6358915	6379151	cfoshela; chr19	6375891	6376127
chr19	6476843	6496965	cfoshela; chr19	6487226	6487348
chr19	6688504	6708717	cfoshela; chr19	6688654	6688867
chr19	7350634	7370841	cfoshela; chr19	7362129	7362336
chr19	7392866	7412966	cfoshela; chr19	7396002	7396102
chr19	7785435	7805601	cfoshela; chr19	7800808	7800974
chr19	8315771	8335910	cfoshela; chr19	8326632	8326771
chr19	8572940	8593130	cfoshela; chr19	8589765	8589955
chr19	9568142	9588296	cfoshela; chr19	9568805	9568959
chr19	10678570	10698945	cfoshela; chr19	10689283	10689658
chr19	10905991	10926132	cfoshela; chr19	10925876	10926017
chr19	11334853	11354973	cfoshela; chr19	11350448	11350568
chr19	11488273	11508376	cfoshela; chr19	11503972	11504075
chr19	12253594	12273709	cfoshela; chr19	12261202	12261317
chr19	12697802	12718062	cfoshela; chr19	12708839	12709099
chr19	13142110	13162273	cfoshela; chr19	13144274	13144437
chr19	13232501	13252709	cfoshela; chr19	13232972	13233180
chr19	13687227	13707429	cfoshela; chr19	13703002	13703204
chr19	13757493	13777621	cfoshela; chr19	13767045	13767173
chr19	13974398	13994665	cfoshela; chr19	13978187	13978454
chr19	14343675	14363793	cfoshela; chr19	14356192	14356310
chr19	15379369	15399518	cfoshela; chr19	15390825	15390974
chr19	15784947	15805347	cfoshela; chr19	15800171	15800571
chr19	16009170	16029284	cfoshela; chr19	16023437	16023551
chr19	16213068	16233364	cfoshela; chr19	16224836	16225132
chr19	16247916	16268157	cfoshela; chr19	16251081	16251322
chr19	16784315	16804489	cfoshela; chr19	16794985	16795159
chr19	17055113	17075301	cfoshela; chr19	17069465	17069653
chr19	17224421	17244676	cfoshela; chr19	17238891	17239146
chr19	17751205	17771350	cfoshela; chr19	17769327	17769472
chr19	17868793	17888961	cfoshela; chr19	17887883	17888051
chr19	18012281	18032476	cfoshela; chr19	18017934	18018129
chr19	18367742	18387861	cfoshela; chr19	18372302	18372421
chr19	18428939	18449211	cfoshela; chr19	18431638	18431910
chr19	18634115	18654313	cfoshela; chr19	18649903	18650101
chr19	19022359	19042489	cfoshela; chr19	19035652	19035782
chr19	19369614	19389725	cfoshela; chr19	19375399	19375510
chr19	19551897	19572045	cfoshela; chr19	19562967	19563115
chr19	19573390	19593554	cfoshela; chr19	19577824	19577988
chr19	35050829	35070993	cfoshela; chr19	35061886	35062050
chr19	37554844	37575111	cfoshela; chr19	37556570	37556837
chr19	38141664	38161904	cfoshela; chr19	38154704	38154944
chr19	38257194	38277331	cfoshela; chr19	38260910	38261047
chr19	40232511	40252611	cfoshela; chr19	40246802	40246902
chr19	40294906	40315035	cfoshela; chr19	40303245	40303374
chr19	40345698	40365836	cfoshela; chr19	40351120	40351258
chr19	40496621	40516810	cfoshela; chr19	40501783	40501972
chr19	40799216	40819380	cfoshela; chr19	40811596	40811760
chr19	40879321	40899501	cfoshela; chr19	40885133	40885313
chr19	42481962	42502118	cfoshela; chr19	42500448	42500604
chr19	43713918	43734316	cfoshela; chr19	43726592	43726990
chr19	43822037	43842147	cfoshela; chr19	43840280	43840390
chr19	44861789	44881998	cfoshela; chr19	44878962	44879171
chr19	45658196	45678296	cfoshela; chr19	45662283	45662383
chr19	45771740	45791875	cfoshela; chr19	45774491	45774626
chr19	45848144	45868366	cfoshela; chr19	45864235	45864457
chr19	46111111	46131511	cfoshela; chr19	46118724	46119124
chr19	46346383	46366534	cfoshela; chr19	46356956	46357107
chr19	46442053	46462181	cfoshela; chr19	46461752	46461880
chr19	47368059	47388203	cfoshela; chr19	47388011	47388155
chr19	47465018	47485156	cfoshela; chr19	47465092	47465230
chr19	47662272	47682425	cfoshela; chr19	47664490	47664643
chr19	48018267	48038392	cfoshela; chr19	48027335	48027460
chr19	48043298	48063438	cfoshela; chr19	48047454	48047594
chr19	48300955	48321086	cfoshela; chr19	48316601	48316732
chr19	48450912	48471040	cfoshela; chr19	48461369	48461497
chr19	48854753	48874853	cfoshela; chr19	48871532	48871632
chr19	48884640	48904800	cfoshela; chr19	48897412	48897572
chr19	49768821	49789221	cfoshela; chr19	49783740	49784140
chr19	49968793	49988910	cfoshela; chr19	49969434	49969551
chr19	50789613	50809803	cfoshela; chr19	50809445	50809635
chr19	50815408	50835574	cfoshela; chr19	50825698	50825864
chr19	51259098	51279223	cfoshela; chr19	51263850	51263975
chr19	51376953	51397129	cfoshela; chr19	51388335	51388511
chr19	52059468	52079603	cfoshela; chr19	52061959	52062094
chr19	52226194	52246389	cfoshela; chr19	52243712	52243907
chr19	52437848	52458023	cfoshela; chr19	52448631	52448806
chr19	52472638	52492803	cfoshela; chr19	52484576	52484741
chr19	52785131	52805290	cfoshela; chr19	52794135	52794294
chr19	53506882	53527002	cfoshela; chr19	53521111	53521231
chr19	53707850	53727978	cfoshela; chr19	53719929	53720057
chr19	53975189	53995289	cfoshela; chr19	53975889	53975989
chr19	54068672	54088843	cfoshela; chr19	54070448	54070619
chr19	54785956	54806115	cfoshela; chr19	54788522	54788681
chr19	54936051	54956151	cfoshela; chr19	54951755	54951855
chr19	54986619	55006760	cfoshela; chr19	54988596	54988737
chr19	55189640	55209788	cfoshela; chr19	55199110	55199258
chr19	55479091	55499242	cfoshela; chr19	55496044	55496195
chr19	57741936	57762117	cfoshela; chr19	57761771	57761952
chr19	57916929	57937060	cfoshela; chr19	57917537	57917668
chr19	58181206	58201307	cfoshela; chr19	58186705	58186806
chr19	59181948	59202048	cfoshela; chr19	59198061	59198161
chr19	59212169	59232455	cfoshela; chr19	59215215	59215501
chr19	59316620	59336752	cfoshela; chr19	59333071	59333203
chr19	59337773	59357919	cfoshela; chr19	59355406	59355552
chr2	155905	176014	cfoshela; chr2	167008	167117
chr2	379959	400108	cfoshela; chr2	383830	383979
chr2	550127	570294	cfoshela; chr2	558184	558351
chr2	610270	630439	cfoshela; chr2	624669	624838
chr2	650803	670931	cfoshela; chr2	657432	657560
chr2	1574673	1594836	cfoshela; chr2	1583447	1583610
chr2	8629513	8649649	cfoshela; chr2	8648690	8648826
chr2	8655936	8676115	cfoshela; chr2	8655968	8656147
chr2	8701716	8721877	cfoshela; chr2	8720193	8720354
chr2	8859863	8880033	cfoshela; chr2	8861693	8861863
chr2	9290993	9311171	cfoshela; chr2	9292441	9292619
chr2	9340344	9360580	cfoshela; chr2	9345334	9345570
chr2	9601673	9621787	cfoshela; chr2	9610284	9610398
chr2	9779641	9799824	cfoshela; chr2	9798339	9798522
chr2	9801748	9821932	cfoshela; chr2	9810849	9811033
chr2	9943293	9963434	cfoshela; chr2	9955100	9955241
chr2	10568593	10588762	cfoshela; chr2	10572480	10572649
chr2	10979967	11000239	cfoshela; chr2	10993812	10994084
chr2	11701572	11721720	cfoshela; chr2	11721144	11721292
chr2	11797412	11817619	cfoshela; chr2	11801698	11801905
chr2	11886033	11906224	cfoshela; chr2	11887924	11888115
chr2	15231717	15251817	cfoshela; chr2	15249499	15249599
chr2	15773138	15793265	cfoshela; chr2	15788126	15788253
chr2	15959648	15979838	cfoshela; chr2	15969946	15970136
chr2	19027084	19047248	cfoshela; chr2	19036277	19036441
chr2	19118573	19138787	cfoshela; chr2	19136890	19137104
chr2	19195759	19215939	cfoshela; chr2	19204028	19204208
chr2	19852985	19873127	cfoshela; chr2	19864729	19864871
chr2	19968818	19988940	cfoshela; chr2	19975159	19975281
chr2	20350973	20371097	cfoshela; chr2	20352368	20352492
chr2	20491906	20512032	cfoshela; chr2	20501887	20502013
chr2	23598430	23618530	cfoshela; chr2	23618386	23618486
chr2	23814996	23835100	cfoshela; chr2	23834169	23834273
chr2	23864338	23884483	cfoshela; chr2	23879800	23879945
chr2	23974936	23995090	cfoshela; chr2	23977429	23977583
chr2	24078299	24098442	cfoshela; chr2	24092016	24092159
chr2	24587088	24607230	cfoshela; chr2	24591852	24591994
chr2	24760548	24780658	cfoshela; chr2	24779309	24779419
chr2	25682803	25702953	cfoshela; chr2	25695224	25695374
chr2	25986805	26006950	cfoshela; chr2	25996858	25997003
chr2	26088253	26108478	cfoshela; chr2	26088604	26088829
chr2	26794210	26814419	cfoshela; chr2	26811555	26811764
chr2	26820664	26840818	cfoshela; chr2	26834483	26834637
chr2	26852215	26872382	cfoshela; chr2	26862186	26862353
chr2	27068143	27088247	cfoshela; chr2	27087264	27087368
chr2	27357402	27377608	cfoshela; chr2	27369539	27369745
chr2	27391766	27411949	cfoshela; chr2	27397549	27397732
chr2	27742781	27763011	cfoshela; chr2	27759858	27760088
chr2	27789402	27809557	cfoshela; chr2	27796618	27796773
chr2	27863189	27883302	cfoshela; chr2	27875634	27875747
chr2	27994797	28014904	cfoshela; chr2	28008917	28009024
chr2	28520444	28540557	cfoshela; chr2	28522384	28522497
chr2	28578232	28598392	cfoshela; chr2	28584782	28584942
chr2	28769215	28789385	cfoshela; chr2	28788165	28788335
chr2	29091632	29111734	cfoshela; chr2	29109671	29109773
chr2	29317656	29337778	cfoshela; chr2	29336660	29336782
chr2	29369866	29389970	cfoshela; chr2	29380897	29381001
chr2	30725235	30745423	cfoshela; chr2	30741491	30741679
chr2	31941963	31962063	cfoshela; chr2	31952796	31952896
chr2	32194706	32214834	cfoshela; chr2	32214099	32214227
chr2	32350648	32370788	cfoshela; chr2	32367841	32367981
chr2	32710565	32730759	cfoshela; chr2	32710764	32710958
chr2	32874483	32894613	cfoshela; chr2	32883916	32884046
chr2	36556715	36576819	cfoshela; chr2	36570148	36570252
chr2	36625687	36645843	cfoshela; chr2	36642261	36642417
chr2	36681331	36701458	cfoshela; chr2	36696029	36696156
chr2	36795439	36815595	cfoshela; chr2	36812681	36812837
chr2	36962473	36982657	cfoshela; chr2	36970473	36970657
chr2	37164804	37184942	cfoshela; chr2	37184429	37184567
chr2	37245229	37265373	cfoshela; chr2	37262570	37262714
chr2	37638423	37658561	cfoshela; chr2	37642430	37642568
chr2	37882611	37902768	cfoshela; chr2	37883603	37883760
chr2	38210435	38230640	cfoshela; chr2	38229230	38229435
chr2	38574806	38594906	cfoshela; chr2	38590075	38590175
chr2	38768939	38789050	cfoshela; chr2	38771647	38771758
chr2	38875758	38895880	cfoshela; chr2	38878147	38878269
chr2	39515873	39535989	cfoshela; chr2	39520490	39520606
chr2	39593876	39614070	cfoshela; chr2	39604397	39604591
chr2	39632692	39652839	cfoshela; chr2	39649294	39649441
chr2	40066694	40086838	cfoshela; chr2	40077490	40077634
chr2	40266974	40287115	cfoshela; chr2	40273610	40273751
chr2	40513320	40533518	cfoshela; chr2	40515611	40515809
chr2	41933469	41953601	cfoshela; chr2	41940703	41940835
chr2	42185583	42205794	cfoshela; chr2	42198827	42199038
chr2	42266407	42286546	cfoshela; chr2	42276338	42276477
chr2	42495625	42515830	cfoshela; chr2	42501551	42501756
chr2	42689093	42709269	cfoshela; chr2	42699769	42699945
chr2	42959464	42979624	cfoshela; chr2	42977575	42977735
chr2	43079891	43100026	cfoshela; chr2	43091463	43091598
chr2	43147112	43167315	cfoshela; chr2	43155883	43156086
chr2	43192165	43212334	cfoshela; chr2	43211726	43211895
chr2	43253537	43273691	cfoshela; chr2	43261708	43261862
chr2	43366368	43386589	cfoshela; chr2	43374536	43374757
chr2	43392911	43413012	cfoshela; chr2	43393791	43393892
chr2	43555969	43576105	cfoshela; chr2	43559246	43559382
chr2	44214102	44234260	cfoshela; chr2	44216961	44217119
chr2	44309687	44329806	cfoshela; chr2	44314216	44314335
chr2	44554020	44574132	cfoshela; chr2	44560178	44560290
chr2	45253235	45273353	cfoshela; chr2	45254291	45254409
chr2	45753946	45774152	cfoshela; chr2	45762429	45762635
chr2	45919716	45939851	cfoshela; chr2	45932298	45932433
chr2	46295641	46315795	cfoshela; chr2	46305536	46305690
chr2	46393148	46413365	cfoshela; chr2	46395881	46396098
chr2	46545995	46566268	cfoshela; chr2	46562273	46562546
chr2	46755871	46776017	cfoshela; chr2	46771630	46771776
chr2	46799944	46820062	cfoshela; chr2	46818355	46818473
chr2	46923358	46943565	cfoshela; chr2	46935919	46936126
chr2	46944762	46964927	cfoshela; chr2	46954369	46954534
chr2	47043599	47063719	cfoshela; chr2	47047912	47048032
chr2	47278217	47298352	cfoshela; chr2	47289745	47289880
chr2	47485514	47505671	cfoshela; chr2	47503334	47503491
chr2	48289760	48309913	cfoshela; chr2	48302713	48302866
chr2	50506651	50526820	cfoshela; chr2	50525011	50525180
chr2	50630883	50651019	cfoshela; chr2	50638021	50638157
chr2	51027510	51047655	cfoshela; chr2	51033814	51033959
chr2	51793949	51814177	cfoshela; chr2	51798069	51798297
chr2	51906534	51926634	cfoshela; chr2	51906623	51906723
chr2	51997605	52017733	cfoshela; chr2	52000143	52000271
chr2	52501607	52521797	cfoshela; chr2	52520936	52521126
chr2	53008414	53028814	cfoshela; chr2	53015011	53015411
chr2	53475275	53495417	cfoshela; chr2	53484782	53484924
chr2	53548032	53568221	cfoshela; chr2	53556033	53556222
chr2	53575251	53595489	cfoshela; chr2	53586589	53586827
chr2	53628664	53648813	cfoshela; chr2	53640306	53640455
chr2	54045715	54065848	cfoshela; chr2	54050036	54050169
chr2	54136485	54156670	cfoshela; chr2	54154601	54154786
chr2	54979909	55000097	cfoshela; chr2	54984782	54984970
chr2	55077225	55097333	cfoshela; chr2	55096340	55096448
chr2	55121008	55141222	cfoshela; chr2	55131863	55132077
chr2	55178424	55198568	cfoshela; chr2	55190326	55190470
chr2	55218354	55238519	cfoshela; chr2	55229073	55229238
chr2	55494823	55514949	cfoshela; chr2	55506140	55506266
chr2	55662557	55682669	cfoshela; chr2	55671553	55671665
chr2	55845345	55865506	cfoshela; chr2	55860452	55860613
chr2	55981404	56001521	cfoshela; chr2	55982133	55982250
chr2	56068779	56088962	cfoshela; chr2	56073245	56073428
chr2	56091286	56111386	cfoshela; chr2	56101926	56102026
chr2	56302685	56322788	cfoshela; chr2	56310947	56311050
chr2	56743784	56763898	cfoshela; chr2	56761771	56761885
chr2	56815332	56835534	cfoshela; chr2	56822215	56822417
chr2	56886683	56906825	cfoshela; chr2	56887714	56887856
chr2	57243035	57263167	cfoshela; chr2	57262410	57262542
chr2	57958825	57978973	cfoshela; chr2	57962919	57963067
chr2	58011529	58031700	cfoshela; chr2	58024069	58024240
chr2	58115169	58135317	cfoshela; chr2	58123271	58123419
chr2	58221438	58241621	cfoshela; chr2	58227446	58227629
chr2	58795652	58815788	cfoshela; chr2	58815023	58815159
chr2	61081514	61101614	cfoshela; chr2	61093099	61093199
chr2	61319799	61340006	cfoshela; chr2	61336283	61336490
chr2	61486765	61507165	cfoshela; chr2	61504525	61504925
chr2	61668081	61688185	cfoshela; chr2	61679328	61679432
chr2	61690919	61711106	cfoshela; chr2	61701253	61701440
chr2	61727901	61748068	cfoshela; chr2	61740179	61740346
chr2	61781190	61801310	cfoshela; chr2	61788823	61788943
chr2	61825633	61845741	cfoshela; chr2	61840451	61840559
chr2	62647844	62667971	cfoshela; chr2	62658702	62658829
chr2	63770012	63790316	cfoshela; chr2	63779540	63779844
chr2	63851864	63871995	cfoshela; chr2	63871682	63871813
chr2	64531726	64551872	cfoshela; chr2	64533899	64534045
chr2	64899837	64920030	cfoshela; chr2	64912043	64912236
chr2	65071301	65091459	cfoshela; chr2	65087254	65087412
chr2	65397869	65418100	cfoshela; chr2	65400696	65400927
chr2	67384548	67404718	cfoshela; chr2	67392281	67392451
chr2	67529197	67549335	cfoshela; chr2	67544592	67544730
chr2	67984542	68004703	cfoshela; chr2	67998470	67998631
chr2	68871378	68891520	cfoshela; chr2	68887177	68887319
chr2	69125545	69145692	cfoshela; chr2	69126949	69127096
chr2	69231424	69251560	cfoshela; chr2	69243798	69243934
chr2	69319079	69339318	cfoshela; chr2	69334643	69334882
chr2	69668860	69689054	cfoshela; chr2	69681844	69682038
chr2	69744559	69764659	cfoshela; chr2	69756230	69756330
chr2	70399519	70419627	cfoshela; chr2	70409767	70409875
chr2	70609077	70629177	cfoshela; chr2	70622440	70622540
chr2	71611883	71632109	cfoshela; chr2	71612422	71612648
chr2	71672837	71692962	cfoshela; chr2	71690198	71690323
chr2	71808998	71829220	cfoshela; chr2	71823580	71823802
chr2	72311233	72331367	cfoshela; chr2	72317201	72317335
chr2	72429755	72449879	cfoshela; chr2	72448595	72448719
chr2	72610107	72630248	cfoshela; chr2	72614498	72614639
chr2	72630780	72650996	cfoshela; chr2	72643166	72643382
chr2	72733717	72753823	cfoshela; chr2	72749889	72749995
chr2	72892149	72912297	cfoshela; chr2	72908732	72908880
chr2	72935190	72955387	cfoshela; chr2	72945222	72945419
chr2	73141791	73161891	cfoshela; chr2	73152005	73152105
chr2	74055506	74075636	cfoshela; chr2	74060489	74060619
chr2	74277826	74297961	cfoshela; chr2	74282393	74282528
chr2	74535783	74555981	cfoshela; chr2	74538728	74538926
chr2	74647468	74667706	cfoshela; chr2	74664119	74664357
chr2	74819570	74839764	cfoshela; chr2	74821429	74821623
chr2	75168067	75188201	cfoshela; chr2	75181101	75181235
chr2	75357433	75377656	cfoshela; chr2	75373569	75373792
chr2	75689411	75709605	cfoshela; chr2	75694752	75694946
chr2	76378546	76398666	cfoshela; chr2	76392507	76392627
chr2	76403121	76423284	cfoshela; chr2	76407371	76407534
chr2	76490233	76510381	cfoshela; chr2	76508266	76508414
chr2	81935816	81955988	cfoshela; chr2	81952653	81952825
chr2	82317179	82337361	cfoshela; chr2	82329488	82329670
chr2	82711713	82731840	cfoshela; chr2	82730780	82730907
chr2	83066135	83086330	cfoshela; chr2	83074341	83074536
chr2	83183546	83203671	cfoshela; chr2	83184416	83184541
chr2	84877678	84897784	cfoshela; chr2	84887850	84887956
chr2	85529401	85549588	cfoshela; chr2	85538609	85538796
chr2	85664519	85684619	cfoshela; chr2	85665764	85665864
chr2	85763405	85783579	cfoshela; chr2	85782898	85783072
chr2	85872373	85892503	cfoshela; chr2	85873451	85873581
chr2	85996868	86017115	cfoshela; chr2	86016483	86016730
chr2	86038677	86058828	cfoshela; chr2	86044534	86044685
chr2	86339950	86360124	cfoshela; chr2	86355011	86355185
chr2	86467253	86487406	cfoshela; chr2	86474436	86474589
chr2	86784974	86805147	cfoshela; chr2	86785185	86785358
chr2	87930379	87950505	cfoshela; chr2	87933637	87933763
chr2	88677716	88697972	cfoshela; chr2	88680739	88680995
chr2	88706084	88726391	cfoshela; chr2	88708204	88708511
chr2	88731464	88751740	cfoshela; chr2	88740270	88740546
chr2	91303123	91323228	cfoshela; chr2	91318324	91318429
chr2	96275657	96295792	cfoshela; chr2	96290008	96290143
chr2	96359484	96379620	cfoshela; chr2	96371651	96371787
chr2	96457388	96477539	cfoshela; chr2	96457511	96457662
chr2	96686691	96706816	cfoshela; chr2	96694767	96694892
chr2	96816206	96836306	cfoshela; chr2	96816494	96816594
chr2	100322093	100342241	cfoshela; chr2	100334239	100334387
chr2	100342625	100362755	cfoshela; chr2	100348499	100348629
chr2	100551098	100571202	cfoshela; chr2	100571067	100571171
chr2	100799063	100819229	cfoshela; chr2	100805643	100805809
chr2	101150019	101170129	cfoshela; chr2	101158205	101158315
chr2	101283147	101303247	cfoshela; chr2	101289858	101289958
chr2	101331031	101351154	cfoshela; chr2	101343293	101343416
chr2	101379271	101399406	cfoshela; chr2	101379287	101379422
chr2	102482318	102502462	cfoshela; chr2	102497063	102497207
chr2	105203988	105224128	cfoshela; chr2	105218385	105218525
chr2	105369968	105390077	cfoshela; chr2	105370258	105370367
chr2	105476266	105496420	cfoshela; chr2	105493986	105494140
chr2	108546521	108566767	cfoshela; chr2	108554254	108554500
chr2	108947505	108967637	cfoshela; chr2	108955047	108955179
chr2	109223893	109244011	cfoshela; chr2	109225790	109225908
chr2	109668416	109688556	cfoshela; chr2	109673491	109673631
chr2	109803690	109823898	cfoshela; chr2	109817625	109817833
chr2	110252450	110272559	cfoshela; chr2	110264841	110264950
chr2	112092050	112112160	cfoshela; chr2	112100232	112100342
chr2	112128245	112148406	cfoshela; chr2	112133874	112134035
chr2	112170290	112190469	cfoshela; chr2	112173022	112173201
chr2	113184379	113204479	cfoshela; chr2	113189401	113189501
chr2	113339798	113360104	cfoshela; chr2	113343600	113343906
chr2	114281691	114301862	cfoshela; chr2	114292635	114292806
chr2	114317220	114337394	cfoshela; chr2	114332907	114333081
chr2	114358793	114378983	cfoshela; chr2	114368486	114368676
chr2	118540741	118560847	cfoshela; chr2	118559834	118559940
chr2	118579471	118599697	cfoshela; chr2	118587069	118587295
chr2	118886214	118906333	cfoshela; chr2	118904983	118905102
chr2	119142009	119162131	cfoshela; chr2	119146751	119146873
chr2	119170315	119190451	cfoshela; chr2	119171950	119172086
chr2	119194449	119214641	cfoshela; chr2	119212660	119212852
chr2	121184193	121204364	cfoshela; chr2	121203843	121204014
chr2	121390309	121410456	cfoshela; chr2	121408932	121409079
chr2	121986523	122006669	cfoshela; chr2	122005194	122005340
chr2	127871213	127891363	cfoshela; chr2	127872405	127872555
chr2	128395767	128415902	cfoshela; chr2	128406695	128406830
chr2	130698141	130718313	cfoshela; chr2	130715175	130715347
chr2	133126853	133147015	cfoshela; chr2	133145625	133145787
chr2	133516791	133536952	cfoshela; chr2	133536323	133536484
chr2	133674843	133694997	cfoshela; chr2	133675151	133675305
chr2	133697738	133717888	cfoshela; chr2	133710156	133710306
chr2	133743334	133763734	cfoshela; chr2	133760530	133760930
chr2	133831589	133851707	cfoshela; chr2	133836322	133836440
chr2	133899223	133919352	cfoshela; chr2	133909493	133909622
chr2	133979785	133999931	cfoshela; chr2	133992857	133993003
chr2	134064212	134084330	cfoshela; chr2	134083884	134084002
chr2	134290544	134310712	cfoshela; chr2	134292384	134292552
chr2	135154078	135174198	cfoshela; chr2	135157788	135157908
chr2	135279823	135300015	cfoshela; chr2	135292370	135292562
chr2	135716024	135736214	cfoshela; chr2	135719245	135719435
chr2	135955901	135976001	cfoshela; chr2	135959656	135959756
chr2	136414929	136435060	cfoshela; chr2	136422970	136423101
chr2	137806374	137826494	cfoshela; chr2	137822531	137822651
chr2	137905188	137925298	cfoshela; chr2	137909426	137909536
chr2	138728617	138748744	cfoshela; chr2	138741576	138741703
chr2	140348645	140368753	cfoshela; chr2	140350556	140350664
chr2	140814122	140834222	cfoshela; chr2	140819007	140819107
chr2	141080421	141100583	cfoshela; chr2	141098431	141098593
chr2	141115071	141135178	cfoshela; chr2	141131883	141131990
chr2	141633597	141653794	cfoshela; chr2	141636466	141636663
chr2	141798835	141818945	cfoshela; chr2	141805309	141805419
chr2	143003727	143023876	cfoshela; chr2	143005522	143005671
chr2	143068075	143088175	cfoshela; chr2	143070973	143071073
chr2	143330342	143350489	cfoshela; chr2	143347486	143347633
chr2	143400323	143420559	cfoshela; chr2	143418390	143418626
chr2	143859412	143879534	cfoshela; chr2	143873929	143874051
chr2	143914828	143934977	cfoshela; chr2	143928135	143928284
chr2	143958822	143978956	cfoshela; chr2	143963288	143963422
chr2	144828974	144849123	cfoshela; chr2	144832100	144832249
chr2	145026789	145046951	cfoshela; chr2	145027410	145027572
chr2	145052548	145072673	cfoshela; chr2	145058294	145058419
chr2	145171444	145191592	cfoshela; chr2	145177941	145178089
chr2	145467398	145487570	cfoshela; chr2	145486260	145486432
chr2	145844058	145864210	cfoshela; chr2	145854849	145855001
chr2	146067580	146087680	cfoshela; chr2	146068154	146068254
chr2	146148753	146168873	cfoshela; chr2	146164400	146164520
chr2	146369452	146389581	cfoshela; chr2	146380486	146380615
chr2	146449546	146469678	cfoshela; chr2	146458693	146458825
chr2	147095056	147115224	cfoshela; chr2	147108457	147108625
chr2	149073088	149093190	cfoshela; chr2	149088963	149089065
chr2	149143021	149163177	cfoshela; chr2	149154647	149154803
chr2	149632986	149653186	cfoshela; chr2	149634233	149634433
chr2	149747445	149767679	cfoshela; chr2	149764966	149765200
chr2	149925678	149946078	cfoshela; chr2	149930783	149931183
chr2	149987042	150007222	cfoshela; chr2	149987274	149987454
chr2	150088080	150108222	cfoshela; chr2	150102992	150103134
chr2	150194704	150214880	cfoshela; chr2	150213399	150213575
chr2	150317739	150337843	cfoshela; chr2	150333149	150333253
chr2	150542976	150563131	cfoshela; chr2	150559363	150559518
chr2	150684574	150704741	cfoshela; chr2	150698508	150698675
chr2	151055844	151075999	cfoshela; chr2	151060802	151060957
chr2	151232686	151252786	cfoshela; chr2	151246218	151246318
chr2	151433297	151453399	cfoshela; chr2	151443244	151443346
chr2	152753550	152773719	cfoshela; chr2	152765452	152765621
chr2	152969956	152990128	cfoshela; chr2	152986419	152986591
chr2	153022968	153043152	cfoshela; chr2	153037343	153037527
chr2	153270188	153290402	cfoshela; chr2	153282185	153282399
chr2	153720359	153740507	cfoshela; chr2	153731495	153731643
chr2	154114583	154134739	cfoshela; chr2	154122075	154122231
chr2	154547535	154567684	cfoshela; chr2	154551433	154551582
chr2	155991672	156011796	cfoshela; chr2	156007827	156007951
chr2	156443982	156464097	cfoshela; chr2	156459938	156460053
chr2	157000436	157020557	cfoshela; chr2	157020213	157020334
chr2	157451742	157471887	cfoshela; chr2	157468211	157468356
chr2	158384407	158404521	cfoshela; chr2	158396068	158396182
chr2	158459664	158479811	cfoshela; chr2	158463412	158463559
chr2	159059915	159080015	cfoshela; chr2	159062438	159062538
chr2	159441405	159461719	cfoshela; chr2	159458884	159459198
chr2	159593291	159613393	cfoshela; chr2	159595863	159595965
chr2	160158950	160179105	cfoshela; chr2	160165647	160165802
chr2	160304393	160324539	cfoshela; chr2	160320764	160320910
chr2	161224386	161244562	cfoshela; chr2	161231194	161231370
chr2	161310786	161330886	cfoshela; chr2	161312671	161312771
chr2	161490483	161510649	cfoshela; chr2	161497833	161497999
chr2	161583094	161603228	cfoshela; chr2	161595402	161595536
chr2	161685419	161705583	cfoshela; chr2	161688090	161688254
chr2	162470532	162490644	cfoshela; chr2	162478675	162478787
chr2	163129476	163149619	cfoshela; chr2	163147305	163147448
chr2	163957966	163978076	cfoshela; chr2	163966391	163966501
chr2	164224276	164244403	cfoshela; chr2	164232392	164232519
chr2	164332930	164353156	cfoshela; chr2	164343122	164343348
chr2	164943780	164963946	cfoshela; chr2	164953339	164953505
chr2	165373309	165393459	cfoshela; chr2	165389787	165389937
chr2	165544079	165564241	cfoshela; chr2	165546159	165546321
chr2	165614458	165634575	cfoshela; chr2	165619891	165620008
chr2	165660437	165680557	cfoshela; chr2	165679175	165679295
chr2	168770795	168791041	cfoshela; chr2	168775974	168776220
chr2	169447546	169467646	cfoshela; chr2	169455203	169455303
chr2	169560806	169580969	cfoshela; chr2	169576977	169577140
chr2	170067478	170087660	cfoshela; chr2	170072484	170072666
chr2	170233040	170253187	cfoshela; chr2	170234998	170235145
chr2	171821306	171841484	cfoshela; chr2	171836815	171836993
chr2	171952523	171972670	cfoshela; chr2	171969142	171969289
chr2	172266665	172286781	cfoshela; chr2	172276968	172277084
chr2	172577783	172597909	cfoshela; chr2	172581995	172582121
chr2	172597977	172618108	cfoshela; chr2	172611999	172612130
chr2	172813558	172833751	cfoshela; chr2	172826253	172826446
chr2	173398914	173419056	cfoshela; chr2	173409531	173409673
chr2	173541149	173561309	cfoshela; chr2	173558672	173558832
chr2	174155431	174175553	cfoshela; chr2	174163429	174163551
chr2	174222226	174242451	cfoshela; chr2	174225756	174225981
chr2	174524348	174544525	cfoshela; chr2	174538330	174538507
chr2	174761659	174781778	cfoshela; chr2	174771904	174772023
chr2	174820825	174840967	cfoshela; chr2	174837103	174837245
chr2	175167718	175187872	cfoshela; chr2	175187324	175187478
chr2	177136899	177157031	cfoshela; chr2	177156013	177156145
chr2	177491577	177511707	cfoshela; chr2	177504940	177505070
chr2	177731150	177751319	cfoshela; chr2	177741338	177741507
chr2	177957449	177977556	cfoshela; chr2	177969713	177969820
chr2	178639009	178659126	cfoshela; chr2	178647937	178648054
chr2	178854843	178875003	cfoshela; chr2	178871871	178872031
chr2	179795848	179815972	cfoshela; chr2	179812274	179812398
chr2	179826519	179846743	cfoshela; chr2	179845404	179845628
chr2	180019082	180039213	cfoshela; chr2	180033624	180033755
chr2	180892261	180912435	cfoshela; chr2	180895797	180895971
chr2	181086403	181106605	cfoshela; chr2	181094329	181094531
chr2	181222724	181242932	cfoshela; chr2	181229498	181229706
chr2	181266308	181286486	cfoshela; chr2	181280903	181281081
chr2	181331252	181351432	cfoshela; chr2	181334333	181334513
chr2	181676751	181696963	cfoshela; chr2	181679844	181680056
chr2	181761939	181782126	cfoshela; chr2	181776486	181776673
chr2	182045232	182065404	cfoshela; chr2	182047308	182047480
chr2	182526794	182546998	cfoshela; chr2	182528031	182528235
chr2	182942922	182963078	cfoshela; chr2	182945768	182945924
chr2	183071850	183091980	cfoshela; chr2	183077034	183077164
chr2	183480239	183500471	cfoshela; chr2	183488540	183488772
chr2	184424263	184444398	cfoshela; chr2	184441759	184441894
chr2	186140772	186160955	cfoshela; chr2	186156509	186156692
chr2	186906110	186926228	cfoshela; chr2	186920505	186920623
chr2	187143680	187163783	cfoshela; chr2	187148436	187148539
chr2	187167590	187187712	cfoshela; chr2	187175430	187175552
chr2	189061649	189081774	cfoshela; chr2	189069061	189069186
chr2	189196770	189216875	cfoshela; chr2	189202396	189202501
chr2	189570508	189590632	cfoshela; chr2	189575174	189575298
chr2	189653481	189673617	cfoshela; chr2	189669920	189670056
chr2	189722827	189743056	cfoshela; chr2	189723032	189723261
chr2	189963777	189983938	cfoshela; chr2	189966488	189966649
chr2	190888879	190909039	cfoshela; chr2	190907545	190907705
chr2	191169220	191189358	cfoshela; chr2	191181028	191181166
chr2	191192546	191212670	cfoshela; chr2	191209488	191209612
chr2	191272279	191292381	cfoshela; chr2	191291869	191291971
chr2	191313602	191333728	cfoshela; chr2	191332768	191332894
chr2	191416692	191437078	cfoshela; chr2	191417287	191417673
chr2	191448607	191468758	cfoshela; chr2	191460174	191460325
chr2	191811517	191831654	cfoshela; chr2	191820764	191820901
chr2	191875243	191895355	cfoshela; chr2	191884731	191884843
chr2	192163226	192183429	cfoshela; chr2	192167075	192167278
chr2	192261154	192281284	cfoshela; chr2	192262407	192262537
chr2	192331388	192351488	cfoshela; chr2	192332079	192332179
chr2	193671996	193692116	cfoshela; chr2	193676215	193676335
chr2	194520544	194540658	cfoshela; chr2	194539699	194539813
chr2	195904492	195924626	cfoshela; chr2	195915130	195915264
chr2	195931364	195951483	cfoshela; chr2	195937169	195937288
chr2	195980944	196001121	cfoshela; chr2	195984290	195984467
chr2	196045352	196065565	cfoshela; chr2	196060055	196060268
chr2	196093176	196113289	cfoshela; chr2	196110899	196111012
chr2	196185342	196205466	cfoshela; chr2	196186973	196187097
chr2	196248731	196268958	cfoshela; chr2	196256233	196256460
chr2	196274742	196294910	cfoshela; chr2	196283483	196283651
chr2	197161310	197181466	cfoshela; chr2	197174515	197174671
chr2	197260950	197281141	cfoshela; chr2	197269458	197269649
chr2	197542840	197562988	cfoshela; chr2	197561009	197561157
chr2	197731637	197751845	cfoshela; chr2	197732687	197732895
chr2	198516761	198536865	cfoshela; chr2	198519674	198519778
chr2	200961131	200981278	cfoshela; chr2	200979001	200979148
chr2	201163007	201183224	cfoshela; chr2	201181982	201182199
chr2	201994542	202014677	cfoshela; chr2	202005092	202005227
chr2	202443639	202463786	cfoshela; chr2	202463508	202463655
chr2	202811406	202831526	cfoshela; chr2	202822668	202822788
chr2	202839929	202860042	cfoshela; chr2	202851488	202851601
chr2	203342490	203362725	cfoshela; chr2	203353760	203353995
chr2	205007651	205027751	cfoshela; chr2	205025538	205025638
chr2	205583476	205603605	cfoshela; chr2	205598152	205598281
chr2	207723844	207743972	cfoshela; chr2	207736537	207736665
chr2	207822261	207842385	cfoshela; chr2	207831434	207831558
chr2	207895111	207915299	cfoshela; chr2	207903937	207904125
chr2	208253600	208273770	cfoshela; chr2	208257145	208257315
chr2	208578107	208598248	cfoshela; chr2	208586962	208587103
chr2	208805978	208826080	cfoshela; chr2	208823421	208823523
chr2	208920121	208940238	cfoshela; chr2	208936636	208936753
chr2	210062518	210082843	cfoshela; chr2	210069021	210069346
chr2	211121319	211141472	cfoshela; chr2	211132279	211132432
chr2	211509880	211530008	cfoshela; chr2	211528709	211528837
chr2	211770284	211790444	cfoshela; chr2	211778008	211778168
chr2	211898201	211918446	cfoshela; chr2	211902508	211902753
chr2	211973940	211994064	cfoshela; chr2	211981524	211981648
chr2	212432870	212453003	cfoshela; chr2	212441106	212441239
chr2	212794615	212814826	cfoshela; chr2	212802005	212802216
chr2	214389919	214410051	cfoshela; chr2	214407439	214407571
chr2	214635430	214655607	cfoshela; chr2	214642359	214642536
chr2	215972418	215992669	cfoshela; chr2	215983925	215984176
chr2	216056135	216076241	cfoshela; chr2	216071471	216071577
chr2	216088554	216108696	cfoshela; chr2	216101635	216101777
chr2	216885406	216905514	cfoshela; chr2	216888793	216888901
chr2	217623317	217643519	cfoshela; chr2	217639033	217639235
chr2	217669414	217689598	cfoshela; chr2	217677230	217677414
chr2	217928480	217948598	cfoshela; chr2	217933956	217934074
chr2	218056865	218076987	cfoshela; chr2	218062235	218062357
chr2	218561721	218581821	cfoshela; chr2	218566155	218566255
chr2	218839229	218859431	cfoshela; chr2	218843116	218843318
chr2	219009951	219030068	cfoshela; chr2	219022065	219022182
chr2	219303531	219323647	cfoshela; chr2	219304716	219304832
chr2	219830880	219851025	cfoshela; chr2	219847002	219847147
chr2	219931242	219951343	cfoshela; chr2	219935609	219935710
chr2	220837734	220857861	cfoshela; chr2	220852357	220852484
chr2	221241276	221261406	cfoshela; chr2	221255674	221255804
chr2	223322448	223342598	cfoshela; chr2	223330088	223330238
chr2	223366522	223386652	cfoshela; chr2	223386511	223386641
chr2	223465248	223485384	cfoshela; chr2	223473388	223473524
chr2	224022342	224042484	cfoshela; chr2	224033797	224033939
chr2	224058480	224078580	cfoshela; chr2	224061950	224062050
chr2	224104214	224124372	cfoshela; chr2	224122237	224122395
chr2	224271563	224291740	cfoshela; chr2	224272588	224272765
chr2	224293701	224313901	cfoshela; chr2	224298568	224298768
chr2	224353542	224373746	cfoshela; chr2	224370088	224370292
chr2	224383908	224404058	cfoshela; chr2	224388255	224388405
chr2	224650194	224670398	cfoshela; chr2	224659613	224659817
chr2	224719821	224739943	cfoshela; chr2	224720302	224720424
chr2	224766796	224786923	cfoshela; chr2	224769869	224769996
chr2	224920369	224940496	cfoshela; chr2	224934051	224934178
chr2	225382735	225403061	cfoshela; chr2	225389842	225390168
chr2	225659711	225679848	cfoshela; chr2	225674066	225674203
chr2	226084144	226104340	cfoshela; chr2	226085944	226086140
chr2	227218715	227238842	cfoshela; chr2	227234949	227235076
chr2	227948200	227968309	cfoshela; chr2	227961860	227961969
chr2	228223498	228243672	cfoshela; chr2	228228526	228228700
chr2	228388399	228408546	cfoshela; chr2	228391269	228391416
chr2	228431109	228451369	cfoshela; chr2	228449309	228449569
chr2	229972706	229992822	cfoshela; chr2	229981525	229981641
chr2	230010927	230031183	cfoshela; chr2	230027949	230028205
chr2	230049259	230069402	cfoshela; chr2	230062069	230062212
chr2	230233946	230254106	cfoshela; chr2	230234001	230234161
chr2	230377193	230397312	cfoshela; chr2	230395392	230395511
chr2	231080851	231100988	cfoshela; chr2	231086253	231086390
chr2	231208282	231228618	cfoshela; chr2	231213559	231213895
chr2	231638325	231658494	cfoshela; chr2	231641534	231641703
chr2	231695398	231715586	cfoshela; chr2	231705264	231705452
chr2	232347545	232367695	cfoshela; chr2	232354236	232354386
chr2	233468588	233488780	cfoshela; chr2	233474999	233475191
chr2	233805097	233825282	cfoshela; chr2	233821164	233821349
chr2	233920297	233940421	cfoshela; chr2	233924216	233924340
chr2	234042675	234062836	cfoshela; chr2	234060564	234060725
chr2	234254868	234275032	cfoshela; chr2	234263896	234264060
chr2	234541789	234561911	cfoshela; chr2	234548174	234548296
chr2	234978462	234998601	cfoshela; chr2	234995696	234995835
chr2	235406883	235427057	cfoshela; chr2	235413772	235413946
chr2	235441294	235461504	cfoshela; chr2	235453933	235454143
chr2	235520140	235540268	cfoshela; chr2	235537423	235537551
chr2	235598482	235618694	cfoshela; chr2	235599704	235599916
chr2	235967610	235987852	cfoshela; chr2	235967933	235968175
chr2	236042332	236062530	cfoshela; chr2	236042465	236042663
chr2	237199688	237219817	cfoshela; chr2	237215943	237216072
chr2	237233269	237253379	cfoshela; chr2	237234566	237234676
chr2	237346774	237366874	cfoshela; chr2	237350170	237350270
chr2	237439122	237459242	cfoshela; chr2	237444916	237445036
chr2	237510369	237530469	cfoshela; chr2	237529772	237529872
chr2	237692125	237712225	cfoshela; chr2	237701809	237701909
chr2	237739130	237759395	cfoshela; chr2	237751912	237752177
chr2	237763185	237783354	cfoshela; chr2	237775532	237775701
chr2	238024825	238044983	cfoshela; chr2	238033366	238033524
chr2	238251530	238271688	cfoshela; chr2	238268829	238268987
chr2	238378716	238398934	cfoshela; chr2	238391465	238391683
chr2	239162200	239182363	cfoshela; chr2	239170632	239170795
chr2	239210061	239230165	cfoshela; chr2	239217542	239217646
chr2	239256940	239277079	cfoshela; chr2	239258060	239258199
chr2	239559157	239579282	cfoshela; chr2	239561345	239561470
chr2	240212756	240232900	cfoshela; chr2	240217674	240217818
chr2	240332256	240352462	cfoshela; chr2	240345274	240345480
chr2	240496328	240516505	cfoshela; chr2	240515490	240515667
chr2	240957125	240977232	cfoshela; chr2	240975844	240975951
chr2	241166783	241186969	cfoshela; chr2	241168331	241168517
chr2	242510368	242530540	cfoshela; chr2	242526171	242526343
chr20	254206	274355	cfoshela; chr20	270442	270591
chr20	1327190	1347371	cfoshela; chr20	1344707	1344888
chr20	1391654	1411848	cfoshela; chr20	1407295	1407489
chr20	1481031	1501155	cfoshela; chr20	1498169	1498293
chr20	2233987	2254387	cfoshela; chr20	2243680	2244080
chr20	3151118	3171225	cfoshela; chr20	3164694	3164801
chr20	4113788	4134056	cfoshela; chr20	4121441	4121709
chr20	4989816	5009962	cfoshela; chr20	4990011	4990157
chr20	5758993	5779177	cfoshela; chr20	5773152	5773336
chr20	5840033	5860157	cfoshela; chr20	5848019	5848143
chr20	6087950	6108054	cfoshela; chr20	6093471	6093575
chr20	6507221	6527422	cfoshela; chr20	6520006	6520207
chr20	6801790	6821915	cfoshela; chr20	6811745	6811870
chr20	6872598	6892964	cfoshela; chr20	6888621	6888987
chr20	6912207	6932330	cfoshela; chr20	6921786	6921909
chr20	8977411	8997602	cfoshela; chr20	8980314	8980505
chr20	9956423	9976563	cfoshela; chr20	9968931	9969071
chr20	10267997	10288149	cfoshela; chr20	10281041	10281193
chr20	10365642	10385760	cfoshela; chr20	10375776	10375894
chr20	10773725	10793835	cfoshela; chr20	10777847	10777957
chr20	10918995	10939152	cfoshela; chr20	10930551	10930708
chr20	11195281	11215460	cfoshela; chr20	11196034	11196213
chr20	12952267	12972424	cfoshela; chr20	12958739	12958896
chr20	13183277	13203435	cfoshela; chr20	13191491	13191649
chr20	13434958	13455135	cfoshela; chr20	13453984	13454161
chr20	14146548	14166674	cfoshela; chr20	14148888	14149014
chr20	14315655	14335776	cfoshela; chr20	14335323	14335444
chr20	14353558	14373688	cfoshela; chr20	14363156	14363286
chr20	14494563	14514718	cfoshela; chr20	14512136	14512291
chr20	14621595	14641723	cfoshela; chr20	14641100	14641228
chr20	14801786	14821901	cfoshela; chr20	14808183	14808298
chr20	14831468	14851614	cfoshela; chr20	14850408	14850554
chr20	14877950	14898184	cfoshela; chr20	14891968	14892202
chr20	14918064	14938248	cfoshela; chr20	14926602	14926786
chr20	15629289	15649430	cfoshela; chr20	15631937	15632078
chr20	15719527	15739683	cfoshela; chr20	15728615	15728771
chr20	16454380	16474520	cfoshela; chr20	16456871	16457011
chr20	16532958	16553112	cfoshela; chr20	16544050	16544204
chr20	16844345	16864445	cfoshela; chr20	16851626	16851726
chr20	17471714	17491901	cfoshela; chr20	17487409	17487596
chr20	17745565	17765733	cfoshela; chr20	17763958	17764126
chr20	19646558	19666693	cfoshela; chr20	19664215	19664350
chr20	22645665	22665835	cfoshela; chr20	22646217	22646387
chr20	22691028	22711128	cfoshela; chr20	22704527	22704627
chr20	25103657	25123856	cfoshela; chr20	25107557	25107756
chr20	25149908	25170043	cfoshela; chr20	25166538	25166673
chr20	25237682	25257904	cfoshela; chr20	25239005	25239227
chr20	29742038	29762388	cfoshela; chr20	29747644	29747994
chr20	29850041	29870141	cfoshela; chr20	29861892	29861992
chr20	30288245	30308403	cfoshela; chr20	30306822	30306980
chr20	30330179	30350291	cfoshela; chr20	30337243	30337355
chr20	31416486	31436610	cfoshela; chr20	31425220	31425344
chr20	31840771	31860991	cfoshela; chr20	31841177	31841397
chr20	32350683	32370878	cfoshela; chr20	32366119	32366314
chr20	32387158	32407344	cfoshela; chr20	32401089	32401275
chr20	32440558	32460690	cfoshela; chr20	32442447	32442579
chr20	32511482	32531585	cfoshela; chr20	32524244	32524347
chr20	32621876	32642014	cfoshela; chr20	32630684	32630822
chr20	33132285	33152413	cfoshela; chr20	33145137	33145265
chr20	33227045	33247192	cfoshela; chr20	33245014	33245161
chr20	33249110	33269312	cfoshela; chr20	33251819	33252021
chr20	33347152	33367399	cfoshela; chr20	33356986	33357233
chr20	33858199	33878337	cfoshela; chr20	33866594	33866732
chr20	33915492	33935657	cfoshela; chr20	33927002	33927167
chr20	33949373	33969486	cfoshela; chr20	33953479	33953592
chr20	34007142	34027274	cfoshela; chr20	34020414	34020546
chr20	34119586	34139723	cfoshela; chr20	34137191	34137328
chr20	35238400	35258581	cfoshela; chr20	35240144	35240325
chr20	35342784	35362900	cfoshela; chr20	35356947	35357063
chr20	35897297	35917429	cfoshela; chr20	35901407	35901539
chr20	36225206	36245327	cfoshela; chr20	36235262	36235383
chr20	36504525	36524676	cfoshela; chr20	36522327	36522478
chr20	38335882	38356061	cfoshela; chr20	38341564	38341743
chr20	38699650	38719819	cfoshela; chr20	38700558	38700727
chr20	38727334	38747492	cfoshela; chr20	38730848	38731006
chr20	39046623	39066885	cfoshela; chr20	39065702	39065964
chr20	39522564	39542779	cfoshela; chr20	39538249	39538464
chr20	41903971	41924071	cfoshela; chr20	41907080	41907180
chr20	42132861	42153037	cfoshela; chr20	42142843	42143019
chr20	42257980	42278192	cfoshela; chr20	42266302	42266514
chr20	42555904	42576120	cfoshela; chr20	42558024	42558240
chr20	43307028	43327142	cfoshela; chr20	43316972	43317086
chr20	43441362	43461562	cfoshela; chr20	43445258	43445458
chr20	43823799	43844165	cfoshela; chr20	43841041	43841407
chr20	43868278	43888498	cfoshela; chr20	43874455	43874675
chr20	44145761	44165925	cfoshela; chr20	44147297	44147461
chr20	45333606	45353722	cfoshela; chr20	45336762	45336878
chr20	45453109	45473240	cfoshela; chr20	45454404	45454535
chr20	45838749	45858854	cfoshela; chr20	45857591	45857696
chr20	46230464	46250576	cfoshela; chr20	46242385	46242497
chr20	46349153	46369273	cfoshela; chr20	46361360	46361480
chr20	46929965	46950158	cfoshela; chr20	46947371	46947564
chr20	48143027	48163157	cfoshela; chr20	48153783	48153913
chr20	48209012	48229222	cfoshela; chr20	48216087	48216297
chr20	48265226	48285368	cfoshela; chr20	48274837	48274979
chr20	48363702	48383968	cfoshela; chr20	48382669	48382935
chr20	48397277	48417437	cfoshela; chr20	48404781	48404941
chr20	48465224	48485355	cfoshela; chr20	48484798	48484929
chr20	48488584	48508984	cfoshela; chr20	48490674	48491074
chr20	48534650	48554944	cfoshela; chr20	48543043	48543337
chr20	48608071	48628258	cfoshela; chr20	48611589	48611776
chr20	48733690	48753960	cfoshela; chr20	48739867	48740137
chr20	48783627	48803731	cfoshela; chr20	48794539	48794643
chr20	48810472	48830686	cfoshela; chr20	48811676	48811890
chr20	48877481	48897692	cfoshela; chr20	48894772	48894983
chr20	49024173	49044312	cfoshela; chr20	49030273	49030412
chr20	49378073	49398255	cfoshela; chr20	49395593	49395775
chr20	49402708	49422818	cfoshela; chr20	49416273	49416383
chr20	49483909	49504120	cfoshela; chr20	49496689	49496900
chr20	49565231	49585346	cfoshela; chr20	49583341	49583456
chr20	49663209	49683444	cfoshela; chr20	49681398	49681633
chr20	49703948	49724143	cfoshela; chr20	49711626	49711821
chr20	49785919	49806129	cfoshela; chr20	49800203	49800413
chr20	49839876	49860057	cfoshela; chr20	49853303	49853484
chr20	49902791	49922922	cfoshela; chr20	49910387	49910518
chr20	49959125	49979259	cfoshela; chr20	49960278	49960412
chr20	49984498	50004747	cfoshela; chr20	49988905	49989154
chr20	50028632	50048742	cfoshela; chr20	50035042	50035152
chr20	50100982	50121162	cfoshela; chr20	50106569	50106749
chr20	50344221	50364404	cfoshela; chr20	50345604	50345787
chr20	50982814	51002942	cfoshela; chr20	50996207	50996335
chr20	51108278	51128424	cfoshela; chr20	51127612	51127758
chr20	51372902	51393052	cfoshela; chr20	51381589	51381739
chr20	51616514	51636712	cfoshela; chr20	51633003	51633201
chr20	51683451	51703585	cfoshela; chr20	51693175	51693309
chr20	51873405	51893541	cfoshela; chr20	51879472	51879608
chr20	51940029	51960141	cfoshela; chr20	51956300	51956412
chr20	51967338	51987474	cfoshela; chr20	51976673	51976809
chr20	52109194	52129396	cfoshela; chr20	52117650	52117852
chr20	52391281	52411391	cfoshela; chr20	52395307	52395417
chr20	54558600	54578738	cfoshela; chr20	54563492	54563630
chr20	55435166	55455316	cfoshela; chr20	55438056	55438206
chr20	55704875	55725074	cfoshela; chr20	55706779	55706978
chr20	55775087	55795222	cfoshela; chr20	55781181	55781316
chr20	56210551	56230678	cfoshela; chr20	56227921	56228048
chr20	56248078	56268226	cfoshela; chr20	56260661	56260809
chr20	56545149	56565263	cfoshela; chr20	56559164	56559278
chr20	56615467	56635682	cfoshela; chr20	56632418	56632633
chr20	57080918	57101044	cfoshela; chr20	57083001	57083127
chr20	60077513	60097708	cfoshela; chr20	60097031	60097226
chr20	60797583	60817709	cfoshela; chr20	60805408	60805534
chr20	61319117	61339385	cfoshela; chr20	61334151	61334419
chr21	14591000	14611160	cfoshela; chr21	14598394	14598554
chr21	14824293	14844522	cfoshela; chr21	14828207	14828436
chr21	15435130	15455264	cfoshela; chr21	15453698	15453832
chr21	15568128	15588257	cfoshela; chr21	15587554	15587683
chr21	15958189	15978335	cfoshela; chr21	15977346	15977492
chr21	16126327	16146467	cfoshela; chr21	16142987	16143127
chr21	16326337	16346476	cfoshela; chr21	16341244	16341383
chr21	16357714	16377837	cfoshela; chr21	16374069	16374192
chr21	16405474	16425661	cfoshela; chr21	16418752	16418939
chr21	16835624	16855745	cfoshela; chr21	16845701	16845822
chr21	16878014	16898132	cfoshela; chr21	16881966	16882084
chr21	19031769	19051883	cfoshela; chr21	19050583	19050697
chr21	19059432	19079632	cfoshela; chr21	19066719	19066919
chr21	19124867	19145015	cfoshela; chr21	19127218	19127366
chr21	19815499	19835685	cfoshela; chr21	19818030	19818216
chr21	21895608	21915736	cfoshela; chr21	21906838	21906966
chr21	21966337	21986477	cfoshela; chr21	21976529	21976669
chr21	22813403	22833630	cfoshela; chr21	22830792	22831019
chr21	23149810	23169991	cfoshela; chr21	23149880	23150061
chr21	23176409	23196525	cfoshela; chr21	23187009	23187125
chr21	26430406	26450506	cfoshela; chr21	26434426	26434526
chr21	27088062	27108252	cfoshela; chr21	27090276	27090466
chr21	27208573	27228973	cfoshela; chr21	27212692	27213092
chr21	27266761	27286968	cfoshela; chr21	27277055	27277262
chr21	27342905	27363055	cfoshela; chr21	27354474	27354624
chr21	29674885	29695023	cfoshela; chr21	29676395	29676533
chr21	31917372	31937573	cfoshela; chr21	31924344	31924545
chr21	32741830	32761975	cfoshela; chr21	32758206	32758351
chr21	33674405	33694566	cfoshela; chr21	33674813	33674974
chr21	33930766	33950910	cfoshela; chr21	33949924	33950068
chr21	34053931	34074086	cfoshela; chr21	34055964	34056119
chr21	34142451	34162577	cfoshela; chr21	34148980	34149106
chr21	34742160	34762266	cfoshela; chr21	34750484	34750590
chr21	34768086	34788200	cfoshela; chr21	34777756	34777870
chr21	34804953	34825111	cfoshela; chr21	34821159	34821317
chr21	34889821	34909937	cfoshela; chr21	34893998	34894114
chr21	35091553	35111689	cfoshela; chr21	35101775	35101911
chr21	35126414	35146609	cfoshela; chr21	35139977	35140172
chr21	35150661	35170799	cfoshela; chr21	35158326	35158464
chr21	35172526	35192695	cfoshela; chr21	35176066	35176235
chr21	35585046	35605197	cfoshela; chr21	35597346	35597497
chr21	35873914	35894075	cfoshela; chr21	35887247	35887408
chr21	35911548	35931870	cfoshela; chr21	35919799	35920121
chr21	36023657	36043875	cfoshela; chr21	36039899	36040117
chr21	36057451	36077729	cfoshela; chr21	36073922	36074200
chr21	36389580	36409688	cfoshela; chr21	36392152	36392260
chr21	36765394	36785564	cfoshela; chr21	36772475	36772645
chr21	37072643	37092789	cfoshela; chr21	37078329	37078475
chr21	37320375	37340509	cfoshela; chr21	37327189	37327323
chr21	37857370	37877596	cfoshela; chr21	37858578	37858804
chr21	38302358	38322516	cfoshela; chr21	38322249	38322407
chr21	38432875	38452999	cfoshela; chr21	38433802	38433926
chr21	38580707	38600865	cfoshela; chr21	38586312	38586470
chr21	38630739	38650911	cfoshela; chr21	38637639	38637811
chr21	38724944	38745172	cfoshela; chr21	38734611	38734839
chr21	39289383	39309498	cfoshela; chr21	39308772	39308887
chr21	41521381	41541513	cfoshela; chr21	41530260	41530392
chr21	41736854	41757053	cfoshela; chr21	41740541	41740740
chr21	41912503	41932618	cfoshela; chr21	41923706	41923821
chr21	41961030	41981144	cfoshela; chr21	41980979	41981093
chr21	41990291	42010534	cfoshela; chr21	41999859	42000102
chr21	42068916	42089048	cfoshela; chr21	42079883	42080015
chr21	42377778	42398021	cfoshela; chr21	42391107	42391350
chr21	42477047	42497376	cfoshela; chr21	42492628	42492957
chr21	42797715	42817910	cfoshela; chr21	42811512	42811707
chr21	42913006	42933164	cfoshela; chr21	42929827	42929985
chr21	43224514	43244643	cfoshela; chr21	43233381	43233510
chr21	43452028	43472181	cfoshela; chr21	43456050	43456203
chr21	43582469	43602599	cfoshela; chr21	43597024	43597154
chr21	43668662	43688807	cfoshela; chr21	43685378	43685523
chr21	43734997	43755133	cfoshela; chr21	43739031	43739167
chr21	43994492	44014613	cfoshela; chr21	43999433	43999554
chr21	44480572	44500709	cfoshela; chr21	44488353	44488490
chr21	45112236	45132378	cfoshela; chr21	45114859	45115001
chr21	45289257	45309657	cfoshela; chr21	45295158	45295558
chr22	16792261	16812377	cfoshela; chr22	16794399	16794515
chr22	16891902	16912020	cfoshela; chr22	16894637	16894755
chr22	17832358	17852459	cfoshela; chr22	17847297	17847398
chr22	18234812	18254961	cfoshela; chr22	18248795	18248944
chr22	19458808	19478992	cfoshela; chr22	19462114	19462298
chr22	19575282	19595474	cfoshela; chr22	19588959	19589151
chr22	19644419	19664549	cfoshela; chr22	19656813	19656943
chr22	20230366	20250573	cfoshela; chr22	20240355	20240562
chr22	20318577	20338740	cfoshela; chr22	20326384	20326547
chr22	21913391	21933491	cfoshela; chr22	21923877	21923977
chr22	21938790	21958918	cfoshela; chr22	21954500	21954628
chr22	22210893	22231041	cfoshela; chr22	22215266	22215414
chr22	22452655	22472755	cfoshela; chr22	22453877	22453977
chr22	22923524	22943624	cfoshela; chr22	22926799	22926899
chr22	23111594	23131720	cfoshela; chr22	23128625	23128751
chr22	23201968	23222112	cfoshela; chr22	23212497	23212641
chr22	23396573	23416710	cfoshela; chr22	23409775	23409912
chr22	23447755	23467890	cfoshela; chr22	23453175	23453310
chr22	23609222	23629343	cfoshela; chr22	23620560	23620681
chr22	24468435	24488647	cfoshela; chr22	24473462	24473674
chr22	25833887	25853989	cfoshela; chr22	25839266	25839368
chr22	26437435	26457581	cfoshela; chr22	26452754	26452900
chr22	27434794	27454913	cfoshela; chr22	27438528	27438647
chr22	27687160	27707278	cfoshela; chr22	27702699	27702817
chr22	28340880	28360990	cfoshela; chr22	28348223	28348333
chr22	28615286	28635398	cfoshela; chr22	28633845	28633957
chr22	28757929	28778146	cfoshela; chr22	28770456	28770673
chr22	29037723	29057824	cfoshela; chr22	29038238	29038339
chr22	29129209	29149317	cfoshela; chr22	29134931	29135039
chr22	29269141	29289271	cfoshela; chr22	29288531	29288661
chr22	29819180	29839327	cfoshela; chr22	29828541	29828688
chr22	30355897	30376003	cfoshela; chr22	30372623	30372729
chr22	30536916	30557117	cfoshela; chr22	30555536	30555737
chr22	30666031	30686191	cfoshela; chr22	30678562	30678722
chr22	30770473	30790674	cfoshela; chr22	30776731	30776932
chr22	31269730	31289924	cfoshela; chr22	31283487	31283681
chr22	34007520	34027666	cfoshela; chr22	34026104	34026250
chr22	34309561	34329711	cfoshela; chr22	34328238	34328388
chr22	34345038	34365176	cfoshela; chr22	34356026	34356164
chr22	35383327	35403486	cfoshela; chr22	35385808	35385967
chr22	35486315	35506483	cfoshela; chr22	35502145	35502313
chr22	35906700	35926828	cfoshela; chr22	35912356	35912484
chr22	36040948	36061094	cfoshela; chr22	36054071	36054217
chr22	36145674	36165799	cfoshela; chr22	36158417	36158542
chr22	36174189	36194465	cfoshela; chr22	36181414	36181690
chr22	36366615	36386809	cfoshela; chr22	36384302	36384496
chr22	36460724	36480932	cfoshela; chr22	36478656	36478864
chr22	36569305	36589483	cfoshela; chr22	36570344	36570522
chr22	36884651	36904802	cfoshela; chr22	36904092	36904243
chr22	37004960	37025234	cfoshela; chr22	37024604	37024878
chr22	37631725	37651859	cfoshela; chr22	37650467	37650601
chr22	37928922	37949024	cfoshela; chr22	37940557	37940659
chr22	38016286	38036482	cfoshela; chr22	38034802	38034998
chr22	38253284	38273392	cfoshela; chr22	38273111	38273219
chr22	38348991	38369123	cfoshela; chr22	38360852	38360984
chr22	38465601	38485718	cfoshela; chr22	38474942	38475059
chr22	38544787	38564887	cfoshela; chr22	38546377	38546477
chr22	38751360	38771575	cfoshela; chr22	38770509	38770724
chr22	38867412	38887527	cfoshela; chr22	38882145	38882260
chr22	39430350	39450476	cfoshela; chr22	39437572	39437698
chr22	39754025	39774145	cfoshela; chr22	39754978	39755098
chr22	39964364	39984480	cfoshela; chr22	39982331	39982447
chr22	40007647	40027834	cfoshela; chr22	40011386	40011573
chr22	40279604	40299774	cfoshela; chr22	40291555	40291725
chr22	41412283	41432455	cfoshela; chr22	41423752	41423924
chr22	41454841	41475022	cfoshela; chr22	41471211	41471392
[truncated: 4,069,911 more chars]
