# Supplementary material for: A ChIP-Seq Benchmark Shows That Sequence Conservation Mainly Improves Detection of Strong Transcription Factor Binding Sites
Source: PLoS One. 2011 Apr 14;6(4):e18430. doi: 10.1371/journal.pone.0018430 (PMC3077367; doi:10.1371/journal.pone.0018430)
Supplement: Dataset S3 — Promoter benchmark peak regions. Genomic loci of the test regions and peak regions for the promoter benchmark dataset; see the description of Dataset S2 for details. (TXT) [file pone.0018430.s003.txt]

chr20 3693309 3698452 cfos	chr20 3696436 3696558
chr19 51109676 51111876 cfos
chr8 97340104 97344972 cfos
chr5 125784767 125786967 cfos
chr5 125787280 125790280 cfos
chr10 104666103 104668303 cfos	chr10 104667857 104668063
chr10 104669848 104672848 cfos
chr17 7085722 7088477 cfos
chr15 53665293 53670342 cfos
chr2 86701103 86703294 cfos
chr2 86704289 86706489 cfos
chr5 167935838 167938838 cfos
chr5 167938966 167941166 cfos
chr17 71152240 71154440 cfos
chr17 71154461 71155045 cfos
chr7 27204586 27205299 cfos
chr7 27206050 27208250 cfos
chr22 18445833 18450906 cfos	chr22 18447587 18447783
chr12 20737555 20739755 cfos
chr12 20739813 20739936 cfos
chr6 75969263 75974343 cfos
chr19 21478276 21483416 cfos	chr19 21480134 21480301
chr17 37526281 37528481 cfos
chr4 109070165 109072365 cfos
chr4 109072738 109075738 cfos
chr22 38244514 38247304 cfos	chr22 38245998 38246170
chr7 16469113 16471613 cfos
chr7 16471799 16473999 cfos
chrX 15664332 15669396 cfos
chr15 32416094 32416824 cfos
chr15 32417053 32419253 cfos
chr12 51725076 51730114 cfos
chr19 56988222 56993396 cfos
chr3 52903346 52906346 cfos
chr3 52906387 52908587 cfos
chr15 26295378 26299247 cfos
chr20 1583287 1588425 cfos
chr5 54635971 54638971 cfos
chr5 54639078 54641278 cfos
chr8 95975651 95978658 cfos	chr8 95977096 95977217
chr7 107993778 107996778 cfos
chr7 107996933 107999133 cfos	chr7 107997415 107997594
chr13 98199849 98204930 cfos
chr8 143776530 143778730 cfos
chr8 143779050 143780019 cfos
chr19 11309136 11313321 cfos
chr1 24109322 24114404 cfos
chr20 41727122 41729322 cfos
chr20 41729357 41732357 cfos
chr8 28400621 28405703 cfos
chr17 71812617 71815140 cfos
chr17 71815156 71817356 cfos
chr18 42748282 42753464 cfos
chr2 197767978 197773007 cfos
chr2 135310655 135315779 cfos
chr6 79631907 79634107 cfos
chr6 79634327 79637327 cfos
chr12 55441374 55446465 cfos
chr2 25116476 25118676 cfos
chr2 25118692 25121692 cfos
chr17 38526559 38531658 cfos	chr17 38530964 38531133
chr8 68414952 68417952 cfos
chr8 68418266 68420466 cfos
chr22 20324541 20326741 cfos	chr22 20326323 20326590
chr22 20326812 20327150 cfos
chr19 19174690 19174831 cfos
chr19 19175038 19177238 cfos
chr13 48580449 48585543 cfos	chr13 48582314 48582474
chr6 36668067 36672515 cfos	chr6 36669947 36670117
chr22 37192028 37194228 cfos
chr22 37194275 37197275 cfos
chr2 238773878 238779063 cfos
chr7 105103734 105108845 cfos
chr1 12726749 12728949 cfos
chr1 12729076 12732076 cfos
chr7 122310288 122313288 cfos
chr7 122313590 122315790 cfos
chr9 5821028 5822689 cfos
chr9 5822881 5825081 cfos
chr9 123169225 123174366 cfos
chr4 2212618 2215658 cfos
chr7 43762796 43767858 cfos	chr7 43762902 43763166
chr1 151221180 151224311 cfos
chr19 41394363 41399406 cfos
chr7 95237753 95239953 cfos
chr7 95240021 95243021 cfos
chr21 13902368 13904568 cfos
chr21 13904941 13907941 cfos
chr9 26879410 26882410 cfos
chr9 26882525 26884725 cfos
chr17 61249717 61252717 cfos
chr17 61252923 61255123 cfos
chr1 28389819 28392819 cfos
chr1 28392824 28395024 cfos
chr11 57947110 57949310 cfos
chr7 107086315 107088515 cfos
chr7 107088536 107089319 cfos
chr12 19171914 19174251 cfos
chr22 20235173 20237373 cfos
chrX 153683740 153686740 cfos
chrX 153686757 153688957 cfos
chr17 64648484 64651610 cfos
chr9 90979721 90982721 cfos
chr9 90983302 90985502 cfos
chrX 132179842 132182042 cfos
chr5 574226 577226 cfos
chr5 577349 579549 cfos
chr15 30795496 30800654 cfos
chr17 8708570 8713719 cfos
chr5 169654115 169657115 cfos
chr5 169657200 169659400 cfos
chr8 39813888 39816936 cfos
chr19 56229708 56231960 cfos
chr8 103317230 103320230 cfos
chr8 103320322 103322522 cfos
chr1 43595212 43597424 cfos	chr1 43597075 43597251
chr13 95539093 95541293 cfos
chr13 95541824 95544824 cfos
chr3 20054527 20056727 cfos
chr3 20057276 20060276 cfos
chr7 98938208 98941563 cfos	chr7 98940079 98940224
chr8 27545495 27550643 cfos
chr19 59674718 59676022 cfos
chr19 59676034 59678234 cfos
chr2 158005604 158008604 cfos
chr2 158008650 158010850 cfos
chr6 167502070 167505621 cfos
chr17 21126560 21128760 cfos	chr17 21128477 21128622
chr17 21128874 21131874 cfos
chr9 81374697 81376897 cfos	chr9 81376271 81376518
chr9 81377569 81378422 cfos
chr11 128314898 128320032 cfos
chr1 161436205 161439205 cfos
chr1 161439296 161441496 cfos
chr10 102283630 102285830 cfos
chr10 102285882 102286157 cfos
chr5 139471891 139474091 cfos
chr5 70355989 70356197 cfos
chr5 70356497 70358697 cfos
chr2 238370126 238375243 cfos
chr3 42700014 42702214 cfos	chr3 42700461 42700680
chr3 42703266 42704637 cfos
chrX 48250314 48253115 cfos
chr3 9948505 9950705 cfos	chr3 9950384 9950530
chr3 9951296 9951518 cfos
chr4 155689537 155692973 cfos
chr15 73014308 73017308 cfos
chr15 73017348 73019548 cfos
chr15 53366205 53371293 cfos
chr6 29532208 29536159 cfos
chr3 14417109 14419309 cfos
chr3 14419359 14422359 cfos
chr11 17252861 17257951 cfos	chr11 17254689 17254850
chr1 883829 886029 cfos
chr1 886043 886535 cfos
chr16 4721581 4723939 cfos
chr16 4723964 4726164 cfos	chr16 4724349 4724534
chr19 57096978 57102059 cfos
chr20 25122338 25127503 cfos
chrX 85402626 85407670 cfos
chr2 119631027 119631631 cfos
chr2 119632741 119634941 cfos
chr6 25938814 25942266 cfos
chr3 101460375 101462575 cfos
chr3 101462605 101465605 cfos
chr11 67561058 67565310 cfos
chr1 150091559 150092542 cfos
chr1 150092597 150094797 cfos
chr14 41144513 41146713 cfos
chr14 41147515 41150515 cfos
chr16 1944150 1946680 cfos
chr8 22054155 22054908 cfos
chr8 22055193 22057393 cfos
chr7 23714362 23718242 cfos
chr4 159312201 159315652 cfos
chr19 5863192 5865395 cfos
chr10 95314411 95316611 cfos
chr10 95317034 95320034 cfos
chr18 27594641 27596841 cfos
chr19 6480009 6482209 cfos
chr19 6482314 6483796 cfos
chr13 41518888 41521088 cfos
chr13 41521101 41524101 cfos
chrX 6462684 6465159 cfos
chr7 86523576 86526576 cfos
chr7 86526750 86528950 cfos
chr2 211164334 211166534 cfos
chr2 211166643 211167476 cfos
chr18 6401799 6406910 cfos
chr19 58448221 58451923 cfos
chr3 49795790 49800977 cfos	chr3 49798988 49799204
chr12 55164987 55167987 cfos
chr12 55168248 55170448 cfos	chr12 55168410 55168542
chr5 112284852 112285668 cfos
chr5 112285730 112287930 cfos
chr17 38424478 38427478 cfos	chr17 38426717 38426887
chr17 38427785 38429985 cfos
chr8 144583519 144585719 cfos
chrX 139694189 139696389 cfos
chr3 46892239 46897337 cfos
chr5 86597906 86600106 cfos
chr5 86600563 86603563 cfos
chr16 29579800 29582516 cfos
chr17 36527932 36530132 cfos
chr1 154984758 154987758 cfos
chr1 154987967 154990167 cfos
chr15 38011638 38016832 cfos
chrX 43398352 43400552 cfos
chrX 43400606 43403606 cfos
chr2 28467282 28469482 cfos
chr2 28470193 28473193 cfos
chr14 22366931 22369131 cfos
chr14 22369159 22369235 cfos
chr7 142369081 142369412 cfos
chr7 142369425 142371775 cfos	chr7 142371419 142371775
chr6 64084777 64089841 cfos
chr8 145229292 145231492 cfos	chr8 145231173 145231380
chr8 145231749 145232530 cfos
chr15 65243546 65246170 cfos
chr5 39397246 39402412 cfos
chr1 108587941 108590226 cfos
chrX 140098776 140100976 cfos
chr18 75254759 75256959 cfos
chr18 75257339 75260339 cfos
chr9 21218021 21220221 cfos
chr2 130652572 130655572 cfos
chr2 130655964 130658164 cfos
chr3 48929284 48934435 cfos
chr3 44989428 44992428 cfos
chr3 44992478 44994678 cfos
chr19 10163495 10166495 cfos
chr19 10166555 10168755 cfos
chr15 21443886 21446086 cfos
chr1 104091801 104094568 cfos
chr5 75413060 75418093 cfos
chr2 201533457 201538655 cfos	chr2 201536641 201536776
chr17 35507182 35509842 cfos	chr17 35509108 35509247
chr17 35510299 35512499 cfos	chr17 35510999 35511192
chr17 62789989 62795183 cfos
chr3 64182625 64185625 cfos
chr3 64185971 64188171 cfos
chr18 41903119 41908248 cfos
chr17 43326514 43331658 cfos	chr17 43328199 43328586
chr17 71648240 71650975 cfos	chr17 71648953 71649082
chr17 31662146 31664856 cfos
chr21 44898804 44901004 cfos
chr12 8653622 8658709 cfos
chr5 70785197 70787397 cfos
chr5 70787672 70790161 cfos
chr8 93096224 93098629 cfos
chr8 93098884 93101084 cfos
chr11 17365969 17369454 cfos
chr19 4918123 4923241 cfos	chr19 4919658 4920058
chr13 32056591 32061730 cfos
chr8 97238690 97241690 cfos
chr8 97241996 97244196 cfos
chr9 139128816 139131016 cfos	chr9 139128970 139129134
chr6 74127120 74129320 cfos
chr6 74129342 74129538 cfos
chr7 15689035 15692035 cfos
chr7 15692633 15694833 cfos
chr1 47425686 47428124 cfos
chr1 47428158 47430358 cfos
chr18 20228616 20233788 cfos
chr13 72529142 72531342 cfos	chr13 72530957 72531117
chr13 72531727 72533999 cfos
chr15 57733896 57739029 cfos
chr19 41090504 41093026 cfos
chr2 42870100 42875255 cfos
chr16 29376694 29380203 cfos
chr5 79019414 79021614 cfos
chr5 79021635 79024635 cfos
chr9 134532067 134535067 cfos
chr9 134535409 134537609 cfos
chr19 18865384 18867632 cfos
chr19 18867753 18869953 cfos
chr4 101034180 101034514 cfos
chr4 101034526 101036726 cfos
chr4 186811762 186814762 cfos
chr4 186814917 186817117 cfos
chr15 61910078 61915200 cfos
chr11 46893454 46898652 cfos
chr5 60661856 60664056 cfos
chr5 60664532 60667532 cfos
chr1 6006966 6012092 cfos
chr19 52747618 52750618 cfos
chr19 52750725 52752925 cfos
chr5 178908176 178910376 cfos
chr5 178910486 178913486 cfos
chr7 92300940 92305877 cfos
chr10 48034527 48036353 cfos
chr10 48036659 48038859 cfos
chr17 31365971 31371118 cfos
chr3 13086491 13091617 cfos
chr15 28981346 28984006 cfos
chr3 49684438 49686638 cfos
chr3 49686850 49686925 cfos
chr16 74147372 74147469 cfos
chr16 74147471 74149671 cfos
chr10 23519465 23521665 cfos
chr10 23522249 23522638 cfos
chr2 190232369 190234569 cfos
chr2 190234581 190236871 cfos
chr19 45014448 45018681 cfos	chr19 45016119 45016270
chr4 184073722 184077624 cfos
chr1 54952116 54954860 cfos
chr3 152582169 152587234 cfos
chr19 10071243 10076425 cfos
chr1 246589505 246591705 cfos
chr2 58125232 58127432 cfos
chr2 58127460 58129465 cfos
chr11 614732 617007 cfos
chr2 88248949 88253772 cfos
chr17 35388585 35390785 cfos	chr17 35390233 35390377
chr17 35390969 35393969 cfos
chr18 41446763 41448963 cfos
chr18 41449545 41452545 cfos
chr17 71584857 71587114 cfos
chr21 30796079 30798279 cfos
chr6 144367919 144370919 cfos
chr6 144371034 144373234 cfos
chr15 61581862 61584062 cfos	chr15 61583009 61583222
chr15 61584082 61587082 cfos
chr3 129251901 129254367 cfos
chr17 39278072 39281451 cfos
chr11 14949323 14952408 cfos
chr6 117691413 117693613 cfos
chr6 117693700 117696037 cfos
chr19 3534568 3536768 cfos
chr19 3536820 3537492 cfos
chr13 28898776 28900976 cfos
chr13 28901033 28904033 cfos
chr19 42774481 42779513 cfos
chr11 60427909 60430411 cfos
chr11 60430437 60432637 cfos
chr19 56047982 56051307 cfos
chr21 36456708 36458908 cfos
chr19 63714109 63714446 cfos
chr19 63715044 63717244 cfos
chr19 40407955 40410701 cfos
chr19 40411268 40413468 cfos
chr1 45025725 45025812 cfos
chr1 45025813 45028013 cfos
chr21 41608530 41613695 cfos
chr2 150151909 150154576 cfos
chr11 47569275 47572275 cfos
chr11 47572337 47574537 cfos
chr6 32298841 32299610 cfos
chr6 32299622 32301822 cfos
chr2 85748440 85750823 cfos
chr16 629849 632120 cfos
chr3 9895195 9897740 cfos
chr15 63182486 63185486 cfos
chr15 63185550 63187750 cfos
chr4 68790863 68796007 cfos
chr11 27017084 27019338 cfos
chr16 65781087 65781374 cfos
chr16 65781408 65783608 cfos	chr16 65782058 65782196
chr5 137393369 137396369 cfos
chr5 137396501 137398701 cfos
chr12 8555402 8557602 cfos
chr12 8557623 8559098 cfos
chr11 62202791 62205103 cfos
chr2 86415112 86420288 cfos
chr19 44722478 44724678 cfos
chr19 56548356 56549215 cfos
chr19 56549708 56551908 cfos
chr8 13413481 13416481 cfos
chr8 13416600 13418800 cfos
chr17 37271604 37274604 cfos
chr17 37274955 37277155 cfos
chr17 74429635 74432635 cfos
chr17 74432867 74435067 cfos
chr7 99652806 99655271 cfos
chr6 35871608 35875080 cfos
chr16 28410657 28410978 cfos	chr16 28410829 28410978
chr16 28410829 28413124 cfos	chr16 28410829 28410978
chr21 33833532 33838334 cfos	chr21 33837032 33837243	chr21 33836327 33836452
chrX 30173191 30178294 cfos
chr10 75213610 75215810 cfos	chr10 75214959 75215127
chr10 75215850 75218433 cfos
chr5 125956995 125958597 cfos
chr5 125958781 125960981 cfos
chr11 35500636 35505752 cfos
chr19 44013996 44016337 cfos	chr19 44014127 44014285
chr19 58748372 58750572 cfos
chr19 58750647 58750910 cfos
chr3 73018074 73020274 cfos
chr3 73020349 73023349 cfos
chr14 95738887 95744049 cfos
chr11 76421082 76426170 cfos
chr17 15404475 15409670 cfos
chr19 46505933 46511101 cfos
chr3 122767467 122772238 cfos
chr20 30869359 30874495 cfos	chr20 30871151 30871292
chr8 21698577 21701577 cfos
chr8 21702092 21704292 cfos
chr6 119076052 119079052 cfos
chr6 119079513 119081713 cfos
chr19 2849895 2855046 cfos	chr19 2851667 2851868
chr8 67785444 67790622 cfos
chr3 39397818 39400018 cfos
chr3 39400288 39403288 cfos	chr3 39400761 39400902
chr1 150751601 150754461 cfos
chr20 62185502 62185614 cfos
chr20 62185956 62188156 cfos
chr17 53438887 53439303 cfos
chr17 53439506 53441706 cfos
chr3 79147246 79150246 cfos
chr3 79151099 79153299 cfos
chr10 89407455 89409655 cfos
chr10 89409745 89412745 cfos
chr17 44845652 44849241 cfos	chr17 44847223 44847459
chr4 82608947 82614085 cfos
chr5 159775607 159780746 cfos
chr2 27846087 27849044 cfos
chr17 34160527 34162928 cfos	chr17 34162410 34162561
chr4 71490589 71493632 cfos
chr3 132581396 132583596 cfos	chr3 132583171 132583340
chr8 19717197 19719397 cfos
chr8 19719457 19720065 cfos
chr14 18445593 18447793 cfos
chr3 173007882 173012967 cfos
chr6 167286574 167289574 cfos
chr6 167289867 167292067 cfos
chr2 219451498 219453698 cfos
chr2 219454074 219455126 cfos
chr9 139057346 139060150 cfos
chr9 139060297 139062497 cfos
chr11 62113269 62115451 cfos
chr11 62115485 62117685 cfos	chr11 62115722 62115875
chr18 51405365 51406266 cfos
chr18 51406658 51408858 cfos
chr19 47413037 47415653 cfos
chr16 30989480 30992480 cfos
chr16 30992805 30995005 cfos
chr11 7939445 7941329 cfos
chr11 7941435 7943635 cfos
chr6 26331361 26333561 cfos
chr18 27330024 27332224 cfos
chr18 27332257 27335257 cfos
chr6 43505466 43507666 cfos
chr6 43509076 43510336 cfos
chr12 8739784 8741984 cfos
chr12 8742160 8743647 cfos
chr12 122506603 122509463 cfos
chr17 8277903 8283088 cfos
chr19 38485070 38487270 cfos
chrX 52942586 52944786 cfos
chrX 52945292 52946318 cfos
chr12 69597379 69600379 cfos
chr12 69600651 69602851 cfos
chr1 103997663 104000429 cfos
chr12 120715528 120717977 cfos
chr3 128788942 128791942 cfos
chr3 128791986 128794186 cfos	chr3 128792266 128792421
chr6 31007551 31009931 cfos
chr17 18623306 18628343 cfos
chr18 52467613 52472805 cfos
chr6 27881955 27884155 cfos	chr6 27883703 27883910
chr13 25693465 25695978 cfos	chr13 25693935 25694085
chr1 3595095 3597295 cfos
chr1 3597368 3600368 cfos
chr4 129424977 129427977 cfos
chr4 129428198 129430398 cfos	chr4 129428448 129428624
chr9 94125561 94127761 cfos
chr9 94128208 94131208 cfos
chr14 88358730 88363918 cfos
chr6 52546552 52549552 cfos
chr6 52549621 52551821 cfos
chr4 5575783 5577983 cfos
chr4 5578124 5578843 cfos
chr19 43435618 43438618 cfos
chr19 43438812 43441012 cfos
chrX 106246652 106250690 cfos
chr13 56624195 56626395 cfos
chr13 56626409 56626563 cfos
chr2 42247993 42250193 cfos
chr2 42250280 42253280 cfos
chr19 55829332 55832332 cfos
chr19 55832914 55835114 cfos
chr17 54995667 54997867 cfos
chr17 54997926 54998769 cfos
chr7 99769672 99771872 cfos	chr7 99771570 99771671
chr7 99771896 99773737 cfos
chr19 62947975 62950175 cfos	chr19 62949845 62949992
chr19 62950271 62953271 cfos
chr8 42245985 42248757 cfos
chr7 140895546 140900703 cfos
chr12 75982546 75983255 cfos
chr12 75983291 75985491 cfos	chr12 75983471 75983603
chr6 155624838 155627038 cfos
chr6 155627114 155630114 cfos
chrX 24077728 24080757 cfos
chr1 201160958 201164994 cfos	chr1 201162981 201163154
chr7 97718796 97721404 cfos	chr7 97719421 97719615
chr12 62345906 62348103 cfos
chr12 62348421 62350621 cfos
chr14 102044936 102045618 cfos
chr14 102045681 102047881 cfos	chr14 102045886 102045992
chr7 74124519 74127185 cfos
chr7 74127435 74129635 cfos
chr16 3431668 3436838 cfos	chr16 3433484 3433647
chr2 219178875 219184037 cfos
chr4 146620400 146622600 cfos
chr4 146622640 146625640 cfos
chr14 92881289 92883489 cfos
chr14 92883493 92884126 cfos
chr12 30969104 30974206 cfos
chr16 73255184 73260280 cfos	chr16 73258280 73258477
chr6 25979373 25984450 cfos
chrY 13320553 13322753 cfos
chrY 13323378 13326378 cfos
chr16 28514756 28514955 cfos
chr16 28515102 28517302 cfos
chr2 69972593 69975729 cfos
chr21 10119517 10120573 cfos
chr21 10120596 10122796 cfos	chr21 10120813 10121048
chr5 76359987 76362187 cfos
chr5 76362557 76365557 cfos
chr11 47154761 47156995 cfos
chr2 190152851 190153388 cfos
chr2 190153582 190155782 cfos
chr10 11097898 11100098 cfos
chr10 11100132 11103132 cfos
chr9 131442822 131443986 cfos
chr9 131444065 131446265 cfos
chr19 62321320 62325504 cfos
chr11 72138020 72143082 cfos
chr2 131576889 131579089 cfos	chr2 131578619 131578843
chr2 131579441 131582441 cfos
chr15 73279273 73284453 cfos
chr7 79976060 79981178 cfos
chr7 23534932 23537932 cfos
chr7 23537981 23540181 cfos
chr20 17985521 17986178 cfos
chr20 17986321 17988521 cfos
chr3 52502395 52507547 cfos
chr9 96526814 96531854 cfos
chrX 2992852 2996113 cfos
chr16 88278576 88283160 cfos
chr2 70166088 70168288 cfos
chr16 60624484 60629537 cfos
chr2 131564256 131567256 cfos
chr2 131567274 131569474 cfos
chr1 145890190 145893177 cfos
chr7 36393100 36398259 cfos	chr7 36396482 36396652
chr11 85107534 85109844 cfos
chr17 70096896 70101965 cfos
chr12 25689694 25694755 cfos
chr5 148499246 148501764 cfos
chr12 54977210 54980210 cfos
chr12 54980242 54982442 cfos	chr12 54980439 54980620
chr15 41586859 41591999 cfos	chr15 41590298 41590468
chr14 49155238 49157438 cfos	chr14 49157079 49157247
chr11 27674504 27677504 cfos
chr11 27677590 27679790 cfos
chr2 46376066 46378266 cfos
chr2 46378580 46381580 cfos
chr19 53648577 53650777 cfos
chr19 53650927 53653927 cfos
chr17 44399614 44402954 cfos
chr2 84958566 84963763 cfos
chr21 44167706 44172760 cfos
chr3 53354009 53356449 cfos
chr3 53356477 53358677 cfos
chr7 91599122 91603995 cfos
chr18 27150049 27152249 cfos
chr18 27152309 27155309 cfos
chrX 19812345 19815345 cfos
chrX 19815465 19817665 cfos
chr3 25677723 25682792 cfos	chr3 25681414 25681575
chr11 19177076 19182165 cfos
chr16 65342750 65345026 cfos
chr5 118630316 118635501 cfos	chr5 118631721 118631951
chr21 44107543 44112654 cfos
chr14 92739927 92742927 cfos
chr14 92743012 92745212 cfos
chr10 74119894 74125065 cfos	chr10 74121742 74121903
chr3 153541269 153543469 cfos
chr6 27943138 27945338 cfos
chr9 113399533 113403532 cfos
chr2 172998559 173000759 cfos
chr2 173000944 173003944 cfos
chr16 21218799 21223918 cfos	chr16 21219359 21219465
chr5 75040956 75046036 cfos
chr11 18501897 18507065 cfos
chr1 204851350 204852262 cfos
chr1 204852327 204854527 cfos
chr5 74666748 74671881 cfos	chr5 74668513 74668817
chr17 18025591 18027791 cfos	chr17 18027358 18027523
chr17 18029052 18032052 cfos
chr20 60393515 60395771 cfos
chr19 34894653 34899803 cfos
chr7 143261258 143263458 cfos
chrX 27734045 27739074 cfos
chr21 42643208 42644056 cfos
chr21 42644077 42646277 cfos
chr15 72967462 72969920 cfos
chr5 153761529 153763729 cfos
chr5 153763964 153766964 cfos
chr16 74021687 74024687 cfos
chr16 74024688 74026888 cfos
chr1 36702038 36702333 cfos
chr1 36702427 36704627 cfos
chr18 19493671 19498847 cfos
chr4 4910292 4912492 cfos	chr4 4912175 4912318
chr4 4912996 4915328 cfos
chr16 2776123 2776503 cfos
chr16 2776509 2778709 cfos
chr14 54725651 54727933 cfos
chr14 54727949 54730149 cfos	chr14 54728044 54728259
chr1 31000092 31005270 cfos	chr1 31004337 31004489	chr1 31002093 31002326
chr18 3250110 3255235 cfos
chr7 88262296 88264967 cfos
chr12 25094507 25096707 cfos
chr12 25097157 25100157 cfos
chr3 150063732 150065949 cfos
chr18 19704981 19710177 cfos
chr12 62457903 62460103 cfos
chr12 62460176 62461065 cfos
chr8 142583351 142588512 cfos
chr5 99897022 99899222 cfos
chr5 99899567 99902567 cfos
chr11 65860205 65860363 cfos
chr11 65860376 65862576 cfos
chr19 456496 458696 cfos
chr19 458844 461844 cfos
chr2 236834522 236837522 cfos
chr2 236837527 236839727 cfos
chr17 31972916 31975580 cfos	chr17 31975368 31975514
chr8 110619104 110621304 cfos	chr8 110620888 110621034
chr8 110621324 110624324 cfos
chr7 150766263 150770032 cfos
chr19 19242934 19247074 cfos
chr5 131619249 131624419 cfos
chr21 46563980 46566980 cfos
chr21 46568013 46570213 cfos	chr21 46568205 46568402
chr14 75193870 75196870 cfos
chr14 75196957 75199285 cfos	chr14 75196957 75197120
chr12 118513646 118515846 cfos
chr12 118516222 118519222 cfos
chr1 13365840 13368040 cfos
chr1 13368157 13368553 cfos
chr19 15642885 15645338 cfos
chr22 49521517 49524564 cfos
chr1 177825647 177827847 cfos
chr1 177827883 177828359 cfos
chr3 185460709 185461598 cfos
chr3 185461745 185463945 cfos
chr3 12571593 12576675 cfos
chr5 149300955 149303955 cfos
chr5 149304349 149306549 cfos
chr18 45264410 45269599 cfos
chr11 66201138 66203851 cfos
chr6 7852044 7857126 cfos
chr1 151849051 151854138 cfos
chr6 151854867 151860013 cfos
chr12 122013786 122016786 cfos
chr12 122016809 122019009 cfos
chr1 13512559 13517370 cfos
chrX 127013863 127016063 cfos
chr20 42869229 42874326 cfos
chr19 6409335 6410483 cfos
chr19 6410581 6412781 cfos	chr19 6411287 6411394
chr17 33865169 33867369 cfos
chr17 33867612 33867871 cfos
chr3 171110175 171115303 cfos
chr19 61709023 61714101 cfos
chr20 5875923 5878923 cfos
chr20 5878973 5881173 cfos	chr20 5879158 5879322
chr8 82805242 82807442 cfos
chr8 82807606 82810606 cfos
chr12 119957959 119960959 cfos
chr12 119960963 119963163 cfos
chr3 8516510 8521666 cfos	chr3 8518369 8518489
chr9 96441437 96442146 cfos
chr9 96442152 96444352 cfos
chr19 17345728 17348728 cfos
chr19 17348937 17351137 cfos
chr3 52205155 52208265 cfos
chr10 51217558 51222593 cfos
chrX 1612813 1615813 cfos
chrX 1615837 1618037 cfos
chr7 96489617 96491516 cfos
chr7 96491879 96494079 cfos
chr5 146237951 146240650 cfos
chr16 56035754 56040870 cfos
chr22 45040524 45043074 cfos
chr11 59610712 59613740 cfos
chr5 158620666 158622866 cfos
chr5 158622946 158625946 cfos
chr1 224991987 224995499 cfos
chr12 54830601 54833923 cfos
chr2 895811 898011 cfos
chr20 2970267 2973053 cfos
chr14 74144906 74147906 cfos
chr14 74148587 74150787 cfos
chr15 87997189 88001686 cfos
chr8 52971042 52974042 cfos
chr8 52974088 52976288 cfos
chr9 131603252 131605452 cfos
chr9 131605511 131606172 cfos
chr1 67543634 67545834 cfos
chr1 67546238 67549238 cfos
chr2 234427295 234429951 cfos	chr2 234429648 234429776	chr2 234427921 234428125
chr8 38501997 38504997 cfos
chr8 38505137 38507337 cfos
chr9 126217035 126219542 cfos
chr15 77360200 77362400 cfos
chr15 77362625 77365625 cfos
chr6 52815812 52820852 cfos
chr2 219749182 219751382 cfos	chr2 219751114 219751248
chr2 219751599 219751887 cfos
chrX 13579227 13583328 cfos	chrX 13581032 13581242
chr4 68299126 68302126 cfos
chr4 68304199 68306399 cfos
chr20 43267051 43269428 cfos
chr1 11242088 11247195 cfos	chr1 11245176 11245455
chr3 45040762 45042962 cfos
chr3 45042967 45045967 cfos
chr1 52290259 52293259 cfos
chr1 52293435 52295635 cfos
chr16 85099633 85101833 cfos
chr16 85102655 85104031 cfos
chr3 12302348 12307519 cfos
chr17 59931422 59932655 cfos
chr17 59932746 59934946 cfos
chr16 52091742 52096671 cfos
chr10 15039443 15044562 cfos
chrX 140613509 140616321 cfos
chr16 27184527 27189614 cfos	chr16 27187557 27187698
chr6 334751 338097 cfos
chrX 47869546 47874628 cfos
chr14 34075511 34080694 cfos
chrX 101386825 101390085 cfos
chr11 123396929 123399129 cfos
chr6 34769200 34772200 cfos
chr6 34772403 34774603 cfos	chr6 34773782 34773978
chr4 106691225 106693425 cfos
chr4 106693567 106696567 cfos
chr15 40087355 40091737 cfos
chr2 188018010 188021010 cfos
chr2 188021066 188023266 cfos
chr14 57027542 57029963 cfos
chr14 57030129 57032329 cfos
chr9 129507091 129509291 cfos
chr9 129509292 129511521 cfos
chr11 7461330 7463530 cfos
chr11 7463811 7465933 cfos
chr21 30884387 30886587 cfos
chr16 82733185 82738301 cfos
chr14 104265272 104267472 cfos
chr14 104267595 104270595 cfos
chr12 47973175 47975375 cfos
chr12 47975795 47976227 cfos
chr19 59925795 59928524 cfos
chr19 62564702 62569883 cfos
chr20 578619 581619 cfos
chr20 581690 583890 cfos	chr20 582035 582243
chr11 57119602 57122297 cfos
chrX 105854549 105856749 cfos
chrX 105857283 105860283 cfos
chr3 16899455 16901655 cfos
chr17 15103235 15106818 cfos
chr14 54044336 54049531 cfos
chr8 143745351 143750403 cfos
chr7 100329809 100333477 cfos
chr11 59277464 59279664 cfos
chr11 59279684 59282684 cfos	chr11 59279832 59279967
chr2 68724457 68726657 cfos
chr2 68726942 68729942 cfos
chr11 76169932 76175096 cfos
chr17 57358805 57362159 cfos
chr12 54758158 54760358 cfos
chr12 54760433 54763433 cfos
chr11 125161215 125164490 cfos
chr17 2942840 2945040 cfos
chr8 143911218 143916286 cfos
chr18 9696227 9698427 cfos
chr18 9698441 9701441 cfos
chr21 44911072 44913272 cfos
chr8 95553404 95558486 cfos
chr9 130076072 130080089 cfos	chr9 130078102 130078280
chr15 32421601 32424654 cfos
chr1 202306868 202309068 cfos
chr1 202309462 202312462 cfos
chr2 233121600 233126698 cfos
chr8 106398322 106403385 cfos
chr5 56814193 56816393 cfos
chr1 54127724 54130041 cfos
chr4 56104705 56109754 cfos
chr13 108044500 108049588 cfos
chr5 36640213 36642413 cfos
chr5 36642594 36644187 cfos
chr5 177137055 177142111 cfos
chr12 61144863 61147063 cfos
chr12 61147365 61150365 cfos
chrX 130503728 130505928 cfos
chr1 33271923 33277079 cfos	chr1 33275084 33275267
chr2 166355770 166358770 cfos
chr2 166358849 166361049 cfos
chr10 45348743 45352825 cfos
chr3 11860685 11862975 cfos
chr3 11863152 11865352 cfos
chr15 43100632 43102832 cfos
chr15 43102839 43105839 cfos
chr3 123815214 123818551 cfos
chr2 142601686 142604686 cfos
chr2 142605540 142607740 cfos
chr16 49269601 49274765 cfos
chr22 42066123 42071299 cfos	chr22 42069316 42069450
chr14 77240917 77246109 cfos
chr22 19599713 19601913 cfos	chr22 19601476 19601734
chr22 19602533 19605533 cfos
chr5 140005567 140008239 cfos	chr5 140007392 140007573
chr12 53899075 53901275 cfos
chr11 123182067 123184267 cfos
chr19 17196054 17198501 cfos
chr7 54792781 54796433 cfos	chr7 54794365 54794518
chr15 88730476 88735009 cfos
chr12 51252718 51253357 cfos
chr12 51253676 51255876 cfos
chr6 163753664 163755864 cfos
chr6 163756357 163759357 cfos
chr6 108591907 108594107 cfos
chr6 108594687 108597687 cfos
chr2 231769585 231774656 cfos	chr2 231771477 231771607	chr2 231773773 231773984
chr17 11862859 11868043 cfos
chr2 225154904 225157904 cfos
chr2 225158154 225160354 cfos	chr2 225158653 225158796
chr7 19122279 19122818 cfos
chr7 19123620 19125820 cfos
chr19 63652782 63656874 cfos	chr19 63654671 63654808
chr12 47749156 47749783 cfos
chr12 47749842 47752042 cfos
chrX 135439976 135445121 cfos
chr7 138467029 138469940 cfos
chrX 107567809 107570009 cfos
chrX 107570092 107573092 cfos
chr1 182269851 182272851 cfos
chr1 182273286 182275486 cfos
chr2 170386813 170389244 cfos
chr2 170389399 170391599 cfos
chr19 48608874 48611872 cfos
chr18 50644837 50649929 cfos
chr6 37506884 37509084 cfos	chr6 37508909 37509009
chr6 37509131 37511377 cfos
chr3 127254890 127257890 cfos
chr3 127258108 127260308 cfos
chr19 46047725 46047991 cfos
chr19 46047992 46050192 cfos
chr3 48669785 48671323 cfos
chr3 48675152 48677352 cfos
chr19 57978659 57983846 cfos
chr6 42124228 42127072 cfos	chr6 42126454 42126604
chr1 43691763 43692260 cfos
chr1 43692305 43694505 cfos
chr19 17045145 17049343 cfos
chr17 77093981 77096422 cfos	chr17 77094460 77094560
chr2 165856586 165858786 cfos
chr2 165858891 165860528 cfos
chr4 52402032 52407190 cfos	chr4 52403754 52404060
chr19 35553167 35558303 cfos
chrX 70066573 70069684 cfos
chr17 36396152 36398913 cfos
chr7 6109075 6114189 cfos	chr7 6110789 6110923
chr20 32873935 32879094 cfos
chr10 38337583 38341231 cfos
chr5 131731299 131733499 cfos
chr5 131733956 131736956 cfos
chr2 223242700 223247842 cfos
chr21 45530271 45534239 cfos
chr19 50533837 50538944 cfos
chr17 40329262 40332262 cfos
chr17 40332319 40334519 cfos
chr20 42710629 42715790 cfos
chr1 219117365 219119565 cfos
chr1 219120414 219121158 cfos
chr1 174696929 174699129 cfos
chr1 174699177 174702177 cfos
chr11 89456765 89458965 cfos
chr4 74518796 74521740 cfos
chr6 25016024 25021174 cfos
chr16 14070696 14075723 cfos
chr1 27799494 27802494 cfos	chr1 27799653 27799763
chr1 27802530 27804730 cfos
chr10 13080518 13083202 cfos
chr10 13083510 13085710 cfos
chr3 2906920 2911944 cfos
chr12 14928446 14932095 cfos
chr7 99560255 99562455 cfos
chr7 99562623 99562926 cfos
chr12 53239365 53241565 cfos	chr12 53240545 53240706
chr12 53241688 53244688 cfos
chr14 18621364 18623564 cfos
chr14 18623937 18626937 cfos
chr20 37022413 37027464 cfos	chr20 37024196 37024300
chr14 69721848 69724848 cfos
chr14 69725340 69727540 cfos
chr1 109454777 109457777 cfos
chr1 109457802 109460002 cfos
chr9 135269952 135272560 cfos
chr9 135272785 135274985 cfos
chr3 142523744 142525944 cfos
chr3 142525988 142528988 cfos
chr2 73149240 73152240 cfos	chr2 73151947 73152131
chr2 73152273 73154473 cfos
chr7 76880465 76885653 cfos
chr12 47656502 47658702 cfos
chr12 47658804 47659517 cfos
chr17 37245050 37245636 cfos
chr17 37245817 37248017 cfos
chr1 51580250 51585373 cfos
chr15 57065156 57067356 cfos
chr15 57067559 57070559 cfos
chr16 66522605 66525266 cfos
chr5 175746389 175748937 cfos
chr7 54575512 54577712 cfos
chr7 54577996 54579808 cfos
chr20 35349464 35354503 cfos
chr20 52523672 52525872 cfos
chr20 52525958 52528958 cfos
chr19 14659869 14664962 cfos
chr8 26489337 26491537 cfos
chr8 26491726 26494726 cfos
chr2 101979890 101985010 cfos
chr8 68100279 68105340 cfos
chr16 28780578 28784833 cfos
chr16 1858993 1864180 cfos
chr2 121756093 121761248 cfos
chr1 26356097 26360289 cfos
chr17 76825705 76827962 cfos	chr17 76827441 76827729
chr11 69197270 69199138 cfos
chr11 69199146 69201346 cfos
chr11 1198871 1203486 cfos
chr1 243063261 243065461 cfos
chr1 243065681 243068681 cfos
chr6 3387051 3392217 cfos
chr1 22009344 22011544 cfos
chr1 22011616 22013477 cfos
chrX 40391337 40391500 cfos
chrX 40391521 40393721 cfos
chr9 35478006 35483169 cfos
chr21 34802268 34805268 cfos
chr21 34805283 34807483 cfos
chr4 176074083 176079197 cfos
chr11 120826170 120828370 cfos
chr11 120828535 120831535 cfos
chr14 21012933 21016672 cfos
chrX 146799200 146801400 cfos
chrX 146801440 146804440 cfos
chr5 176444526 176449156 cfos
chr16 70762668 70765850 cfos
chr2 86272971 86275971 cfos	chr2 86275597 86275767
chr2 86276204 86278404 cfos
chr9 100054275 100057275 cfos
chr9 100057624 100059824 cfos
chrX 49229484 49232642 cfos
chr3 171236428 171238628 cfos
chr3 171238697 171239396 cfos
chr11 309990 310564 cfos
chr11 310714 312914 cfos
chr15 49758841 49761041 cfos
chr15 49761326 49762005 cfos
chr9 128605105 128610232 cfos	chr9 128607948 128608118
chr22 49383996 49387083 cfos
chr9 7788637 7789460 cfos
chr9 7789599 7791799 cfos
chr19 3917671 3922826 cfos	chr19 3922143 3922348
chr19 44626025 44628283 cfos
chr15 39571413 39573613 cfos
chr15 39573906 39576906 cfos
chr2 48393298 48398457 cfos	chr2 48394844 48395018
chr1 43574061 43576356 cfos
chr22 15679496 15684584 cfos
chr20 1045239 1047439 cfos
chr20 1047545 1050545 cfos
chr7 156124161 156129255 cfos	chr7 156125986 156126264
chr7 45578649 45580849 cfos
chr7 45581306 45584306 cfos
chr11 184760 186960 cfos
chr11 187046 187296 cfos
chr9 21295055 21297255 cfos
chr4 171158396 171163510 cfos
chr1 60051120 60053320 cfos
chr1 60053440 60056440 cfos
chrX 24572026 24575026 cfos
chrX 24575176 24577376 cfos
chr2 230987114 230990549 cfos
chrX 118252238 118254438 cfos
chrX 118254682 118257682 cfos
chr20 43941254 43944578 cfos	chr20 43943105 43943285
chr19 59515703 59518180 cfos
chr7 72894410 72896791 cfos	chr7 72894772 72894922
chr17 7238314 7240567 cfos
chr16 76025903 76026003 cfos
chr16 76026312 76028512 cfos
chr7 20220446 20225538 cfos
chr6 167192585 167197761 cfos
chr7 28416668 28418868 cfos
chr7 28419061 28422061 cfos
chr6 57060786 57062986 cfos
chr6 57063031 57063567 cfos
chr21 43961405 43963605 cfos
chr21 43963690 43966690 cfos
chr12 60868306 60871306 cfos
chr12 60872618 60874818 cfos
chr17 37965617 37968155 cfos
chr1 165323105 165326105 cfos
chr1 165326292 165328492 cfos
chr19 5926071 5929071 cfos
chr19 5929120 5931320 cfos
chr20 33141077 33144077 cfos
chr20 33144079 33146279 cfos
chr17 36055625 36059629 cfos
chr16 2459500 2461700 cfos
chr16 2462631 2462702 cfos
chr16 87459850 87460260 cfos
chr16 87460315 87462515 cfos
chr6 36316922 36322016 cfos	chr6 36320749 36320879
chr11 118580199 118582399 cfos
chr11 118582532 118585532 cfos
chr2 151920350 151925520 cfos
chr14 20693824 20696024 cfos
chr9 126669304 126671504 cfos
chr9 126671539 126674539 cfos
chr5 131422245 131424445 cfos
chr5 131424460 131424558 cfos
chr1 38248970 38254124 cfos	chr1 38250789 38251011
chr7 72822336 72824536 cfos
chr1 155277714 155280714 cfos
chr1 155281586 155283786 cfos
chr19 50084316 50086516 cfos	chr19 50085839 50086044
chr19 50086786 50087489 cfos
chr1 46630525 46632725 cfos
chr1 46632802 46635802 cfos
chr11 101484419 101486619 cfos
chr11 101487110 101490084 cfos
chr9 137989691 137992691 cfos
chr9 137992847 137995047 cfos
chr17 6856796 6859104 cfos
chr15 48624270 48625961 cfos
chr15 48625994 48628194 cfos
chr7 27101499 27101702 cfos
chr7 27101950 27104150 cfos
chr3 123617372 123619572 cfos	chr3 123617613 123617742
chr15 72618600 72623253 cfos	chr15 72621352 72621482
chr20 42245380 42248380 cfos
chr20 42249432 42251632 cfos
chr11 64247036 64249236 cfos	chr11 64247229 64247364
chr6 100545532 100548532 cfos
chr6 100548620 100550820 cfos
chr19 44571802 44574002 cfos	chr19 44573610 44573838
chr19 44574118 44574943 cfos
chr12 100979254 100979819 cfos
chr12 100979829 100982029 cfos	chr12 100981060 100981304
chr2 47447790 47449990 cfos
chr2 47450224 47453224 cfos
chr6 150077677 150080677 cfos
chr6 150080885 150083085 cfos
chr8 7608374 7610991 cfos
chr1 245942480 245944680 cfos
chr1 45787084 45789284 cfos
chr1 45789414 45790694 cfos
chr10 95350783 95352983 cfos
chr17 45776391 45778591 cfos
chr17 45778635 45781635 cfos
chr15 83001583 83002230 cfos
chr15 83002606 83004806 cfos
chr2 29055667 29057867 cfos
chr2 29057908 29060908 cfos
chr17 29705583 29708606 cfos
chr11 77450554 77452754 cfos
chr11 77453035 77456035 cfos
chr4 73114384 73116584 cfos
chr4 73116781 73119781 cfos
chr17 71286860 71289455 cfos	chr17 71287493 71287769
chr3 197495882 197500981 cfos
chr8 124320565 124324798 cfos
chr12 6829545 6834715 cfos	chr12 6830701 6830879
chr6 30747030 30748390 cfos
chr6 30748609 30750809 cfos
chr14 94305307 94305750 cfos
chr14 94306052 94308252 cfos
chr10 54200552 54201214 cfos
chr10 54201266 54203466 cfos
chr7 717690 721370 cfos
chr7 31345428 31346731 cfos
chr7 31346863 31349063 cfos
chr12 11230610 11232810 cfos
chr5 109051054 109053254 cfos	chr5 109052845 109053058
chr5 109054152 109057152 cfos
chr6 89980638 89983638 cfos
chr6 89984015 89986215 cfos
chr9 127061931 127067059 cfos
chr4 69714301 69716501 cfos
chr4 69716792 69718335 cfos
chr19 41669154 41674177 cfos
chr17 75926320 75928520 cfos
chr17 75928751 75931526 cfos
chr2 161699711 161704820 cfos
chr7 80384071 80386079 cfos
chr7 80386403 80388603 cfos
chrX 151651531 151655828 cfos
chr16 28739914 28742114 cfos
chr16 28742380 28744187 cfos	chr16 28742732 28742858
chr8 64241674 64243874 cfos
chr8 64244014 64244499 cfos
chr16 87277239 87282383 cfos	chr16 87280398 87280499
chr3 14833472 14835672 cfos
chr3 14838107 14841107 cfos
chr9 129927541 129929538 cfos
chr9 129930095 129932295 cfos
chr15 50372098 50377262 cfos
chr22 23219250 23221450 cfos
chr22 23221475 23224475 cfos
chr12 48790166 48795351 cfos	chr12 48791789 48791928
chr19 54147928 54150616 cfos	chr19 54149772 54149990
chr3 185373327 185377432 cfos	chr3 185375071 185375222
chr6 32032559 32034759 cfos
chr6 32034970 32035052 cfos
chr8 133137769 133142809 cfos
chr9 139200874 139203338 cfos
chr10 123723586 123724378 cfos
chr10 123724500 123726700 cfos
chr19 7599184 7602439 cfos	chr19 7600535 7600720
chr19 59794924 59797473 cfos
chr1 55217052 55219252 cfos
chr1 55219341 55222341 cfos
chr19 19107234 19112267 cfos	chr19 19110269 19110427
chr9 118486165 118491334 cfos
chr7 28183606 28186606 cfos
chr7 28186762 28188962 cfos
chr9 135333359 135336097 cfos	chr9 135334050 135334158
chr19 3448530 3453621 cfos
chr19 15387721 15392833 cfos	chr19 15390808 15391032
chrX 75307172 75309372 cfos
chrX 75309405 75309821 cfos
chr9 124414837 124417037 cfos
chr11 3619670 3622122 cfos
chr8 124352542 124357728 cfos
chr16 29940125 29942468 cfos	chr16 29940125 29940245
chr1 24156887 24160005 cfos	chr1 24158733 24158894
chr1 45726110 45729110 cfos
chr1 45729227 45731427 cfos
chr19 54236913 54239113 cfos
chr19 54239293 54239645 cfos
chr17 45578506 45581506 cfos
chr17 45582676 45584876 cfos	chr17 45583832 45583970
chr14 22843851 22846240 cfos
chr3 58174963 58175068 cfos
chr3 58175238 58177438 cfos
chr18 31208326 31213299 cfos
chr4 3218564 3220764 cfos
chr4 3221067 3224067 cfos
chr17 71139108 71141308 cfos
chr17 71141877 71144877 cfos
chr16 66118254 66123318 cfos
chr12 6766911 6772089 cfos
chr4 153519790 153522790 cfos
chr4 153522914 153525114 cfos
chr14 93985818 93990875 cfos
chr2 87054847 87057197 cfos
chr1 154447407 154452591 cfos	chr1 154449290 154449429
chr7 120413986 120416186 cfos
chr7 120416202 120416680 cfos
chr1 95353481 95355681 cfos
chr1 95355761 95358761 cfos
chrX 110540304 110544062 cfos
chr20 29896881 29899081 cfos
chr1 84634802 84639960 cfos
chr7 19711910 19714910 cfos
chr7 19714985 19717185 cfos
chr7 21547357 21549557 cfos
chr7 21549739 21551148 cfos
chrX 33136319 33139319 cfos
chrX 33139394 33141594 cfos
chr10 71058008 71061241 cfos
chr2 218831982 218834182 cfos
chr2 218834184 218835534 cfos
chr8 7631318 7633935 cfos
chr9 76753921 76756921 cfos
chr9 76757422 76759622 cfos
chr1 158095886 158101071 cfos
chr9 116917081 116920081 cfos
chr9 116920107 116922307 cfos
chr19 53654317 53656517 cfos
chr19 53657507 53659249 cfos
chr9 964963 967163 cfos
chr9 967455 970455 cfos
chr2 27703018 27706229 cfos
chrX 64802235 64804435 cfos
chrX 64804445 64807445 cfos
chr5 55445198 55448198 cfos
chr5 55448335 55450535 cfos
chr7 87686193 87689329 cfos
chr11 32559966 32565051 cfos
chr3 130803861 130806861 cfos
chr3 130808072 130810272 cfos
chr6 139736782 139737242 cfos
chr6 139737278 139739478 cfos
chr1 24699973 24702173 cfos
chr1 24702227 24705227 cfos
chr17 199502 204576 cfos
chr1 213321182 213326273 cfos
chr17 16494802 16499883 cfos
chr2 216583200 216586200 cfos
chr2 216586391 216588591 cfos
chr16 30812112 30812674 cfos
chr16 30812700 30814900 cfos
chr14 91265576 91270166 cfos
chr6 170455768 170460855 cfos
chr3 32121147 32126254 cfos
chrX 152452773 152454973 cfos
chrX 152455107 152458107 cfos
chr19 3429927 3433540 cfos
chr1 164402576 164404830 cfos
chr12 100124406 100127406 cfos
chr12 100127947 100130147 cfos
chr22 40557051 40559251 cfos	chr22 40558876 40559020
chr22 40559308 40562308 cfos
chr10 31357767 31362872 cfos
chr16 29913031 29915368 cfos
chr19 40746200 40748400 cfos
chr6 12118709 12123744 cfos
chr12 84790205 84794548 cfos
chr20 43366904 43370196 cfos
chr17 45399560 45401760 cfos
chr17 45402114 45405114 cfos
chr15 81005938 81008263 cfos
chr18 30873321 30875521 cfos
chr18 30875623 30878623 cfos
chr6 18230630 18232830 cfos
chr12 70950795 70952995 cfos
chr12 70953604 70956604 cfos
chr5 53785201 53787401 cfos
chr8 107349648 107354771 cfos
chr17 35327100 35330429 cfos
chr1 154295589 154297789 cfos
chr1 154297858 154300858 cfos
chr3 126254108 126257108 cfos
chr3 126257292 126259492 cfos
chr19 5667714 5670714 cfos	chr19 5669681 5669961
chr19 5670976 5673176 cfos
chr6 22402792 22405162 cfos
chr6 22405509 22407709 cfos
chr20 29521419 29526477 cfos
chr4 3736093 3738293 cfos
chr2 11724082 11727082 cfos
chr2 11727580 11729780 cfos
chr11 124171976 124174976 cfos
chr11 124175309 124177509 cfos
chr17 1890026 1892226 cfos
chr17 1892275 1892648 cfos
chr9 97308702 97312143 cfos
chr10 18587589 18589789 cfos
chr10 18590252 18593252 cfos
chr5 76540461 76542661 cfos
chr5 76542845 76545845 cfos
chr16 2193450 2196032 cfos
chrX 54397843 54400843 cfos
chrX 54400963 54403163 cfos
chr15 77990984 77993984 cfos
chr15 77994453 77996653 cfos
chr3 38808663 38810235 cfos
chr3 38810305 38812505 cfos
chr5 179151591 179155190 cfos
chr17 32922063 32927177 cfos	chr17 32925576 32925769
chr1 3656824 3659024 cfos
chr1 3659223 3660541 cfos
chr15 64433030 64438108 cfos
chr5 148736781 148741031 cfos
chr3 185215311 185220421 cfos
chr6 71047888 71049404 cfos
chr6 71049432 71051632 cfos
chr11 89081114 89083314 cfos
chr11 89083525 89084225 cfos
chrX 153060918 153066063 cfos
chr12 27822453 27824653 cfos
chr12 27825402 27828402 cfos
chr19 59105882 59108082 cfos
chr19 59108093 59109565 cfos
chr1 55235204 55237404 cfos
chr1 55237624 55240624 cfos
chr4 55905165 55907365 cfos
chr4 55907481 55910481 cfos
chr2 204507715 204512840 cfos
chr2 69031391 69035606 cfos
chr14 76853529 76856529 cfos
chr14 76856778 76858978 cfos
chrX 47746677 47751759 cfos
chr1 204388905 204391105 cfos
chr1 204392003 204395003 cfos
chr11 133628020 133630470 cfos
chr6 118333381 118335581 cfos
chr6 118335755 118338755 cfos
chr3 57286988 57287444 cfos
chr3 57287820 57290020 cfos
chr3 133859829 133862029 cfos
chr3 133862232 133865232 cfos
chr11 29991694 29994694 cfos
chr11 29994864 29997064 cfos
chr14 62851116 62854116 cfos
chr14 62854116 62856316 cfos
chr18 26993492 26996492 cfos
chr18 26996617 26998817 cfos
chr1 1246823 1251909 cfos	chr1 1249858 1250062
chr12 32721403 32723603 cfos
chr12 32723666 32726666 cfos
chr1 94116006 94119330 cfos
chr22 37597896 37600204 cfos
chr17 4746837 4749148 cfos
chr7 38982133 38987183 cfos
chr9 32513058 32516058 cfos
chr9 32516122 32518322 cfos
chr19 45885204 45890396 cfos
chr5 78398098 78403205 cfos
chr1 159866802 159867468 cfos
chr1 159867582 159869782 cfos
chr8 10418490 10423659 cfos
chr8 54924920 54927120 cfos
chr8 54927177 54930177 cfos
chr10 17696087 17699087 cfos
chr10 17699179 17701379 cfos
chr22 36573315 36575967 cfos
chr15 88872201 88874401 cfos
chr15 88874439 88877439 cfos
chr3 57301172 57303726 cfos
chr14 57779345 57784220 cfos	chr14 57781214 57781384
chr12 70517753 70522858 cfos	chr12 70520700 70520818
chr2 27485753 27487953 cfos
chr6 34628683 34631683 cfos
chr6 34631869 34634069 cfos
chr8 30131354 30136464 cfos
chr22 30917339 30918888 cfos
chr22 30919266 30921466 cfos
chrY 19613893 19616093 cfos
chr5 148419726 148422726 cfos
chr5 148422730 148424930 cfos
chr3 198508503 198511844 cfos	chr3 198509376 198509495
chr1 32458557 32460757 cfos	chr1 32460151 32460551
chr4 48178116 48180316 cfos
chr4 48180925 48181705 cfos
chr11 60744396 60746990 cfos
chr12 27286344 27291532 cfos
chr1 27111164 27112486 cfos
chr1 27112954 27115154 cfos
chr8 117834085 117839243 cfos
chr17 30411707 30416872 cfos
chr14 75905442 75907642 cfos
chr14 75907682 75910682 cfos
chr1 151546710 151551818 cfos
chr19 9274180 9278795 cfos
chr22 37478713 37483893 cfos	chr22 37481936 37482100
chr7 116287798 116292940 cfos
chr7 48039641 48042329 cfos
chr5 149646319 149649319 cfos
chr5 149649396 149651596 cfos
chr19 56418146 56420870 cfos
chr4 170766745 170769745 cfos
chr4 170769989 170772189 cfos
chr5 67556217 67558417 cfos
chr5 67558593 67561593 cfos
chr5 134395097 134397301 cfos
chr5 134397663 134399863 cfos
chr19 54645917 54646553 cfos
chr19 54646727 54648927 cfos	chr19 54648527 54648650
chr9 132872324 132874524 cfos
chr9 132874795 132877795 cfos	chr9 132877250 132877498
chr1 8858225 8863367 cfos	chr1 8860583 8860760	chr1 8861347 8861499
chr10 6224848 6229982 cfos
chr9 138411296 138414710 cfos
chr19 17273433 17275050 cfos
chr19 17275082 17277282 cfos	chr19 17275233 17275388
chr9 135590196 135595300 cfos
chr11 36544138 36549248 cfos
chr2 113056506 113060021 cfos
chr19 49120553 49123398 cfos
chr15 58081712 58083912 cfos
chr15 58084134 58084397 cfos
chr2 86871315 86871410 cfos
chr2 86872148 86874348 cfos
chr5 169336858 169339858 cfos
chr5 169340122 169342322 cfos
chr1 29009240 29011440 cfos
chr1 29011709 29014709 cfos
chr11 59237694 59239894 cfos
chr2 54336713 54338913 cfos
chr11 104341455 104346535 cfos
chr14 36734868 36740060 cfos
chr17 37825170 37828170 cfos	chr17 37825315 37825437
chr17 37828600 37830800 cfos	chr17 37828790 37828934
chr22 17271735 17273935 cfos
chr22 17273997 17274077 cfos
chr1 43886383 43891394 cfos	chr1 43888578 43888725
chr22 38294703 38296903 cfos
chr22 38296939 38299939 cfos
chr18 58531713 58535290 cfos
chr10 11690447 11693447 cfos
chr10 11693485 11695685 cfos	chr10 11694561 11694781
chr14 23709073 23711273 cfos
chr14 23711414 23711515 cfos
chr1 234746187 234748387 cfos
chr1 95307906 95313095 cfos
chrX 32080408 32085507 cfos
chr15 75072519 75074719 cfos
chr15 75075005 75078005 cfos
chr2 27430109 27433109 cfos
chr2 27433172 27435372 cfos
chr9 35661914 35664114 cfos
chr9 35664359 35665534 cfos
chr7 149893390 149897908 cfos
chr17 32030137 32032337 cfos
chr17 32032894 32033094 cfos
chr4 157042296 157044619 cfos
chr15 63154206 63156406 cfos
chr16 3000457 3002657 cfos
chr3 138061762 138066851 cfos	chr3 138063597 138063712
chr9 40688290 40690490 cfos
chr9 40690508 40691709 cfos
chr22 48925610 48930170 cfos
chr9 130256252 130259297 cfos
chr7 128164581 128169722 cfos	chr7 128166471 128166626
chr11 6181373 6186493 cfos
chr5 140508022 140510222 cfos
chr21 42057088 42060088 cfos
chr21 42060118 42062318 cfos
chr6 4947478 4951270 cfos
chr11 77525187 77530347 cfos
chr8 66705786 66708786 cfos
chr8 66708786 66710986 cfos	chr8 66708951 66709183
chr11 2147677 2151611 cfos
chr6 53318573 53321573 cfos
chr6 53321701 53323901 cfos	chr6 53321709 53321857
chr19 8669972 8672172 cfos
chr2 190889686 190894804 cfos
chr13 45856269 45859269 cfos
chr13 45859436 45861636 cfos
chr1 13106354 13108554 cfos
chrX 70247625 70250128 cfos
chr19 20007981 20013064 cfos	chr19 20011308 20011455
chrX 114328218 114330418 cfos
chr4 14983272 14985472 cfos
chr4 14985491 14988491 cfos
chr22 22527058 22529607 cfos
chr4 88788477 88793560 cfos
chr19 16596682 16599682 cfos
chr19 16599815 16602015 cfos
chr3 51912145 51914426 cfos
chr11 62283586 62285842 cfos
chr12 109954211 109956411 cfos
chr12 109956427 109959427 cfos
chr4 77162994 77165674 cfos
chr7 30481746 30486918 cfos
chr16 55271882 55274577 cfos
chr2 20883277 20888308 cfos
chr2 190708730 190713820 cfos
chr10 21472276 21477433 cfos
chr3 48453509 48458533 cfos	chr3 48456507 48456682
chr7 104957767 104959967 cfos
chr7 104960040 104960506 cfos
chr11 5178306 5180506 cfos
chr16 30528460 30528658 cfos
chr16 30528983 30531183 cfos	chr16 30529198 30529348
chr2 242222167 242225028 cfos
chr2 242225198 242227398 cfos
chr5 1397566 1397794 cfos
chr5 1397802 1400002 cfos
chr20 44465593 44470678 cfos	chr20 44468666 44468818
chr12 11398755 11401791 cfos
chr11 64163586 64166586 cfos
chr11 64167163 64169363 cfos
chr17 30780319 30783319 cfos
chr17 30783456 30785656 cfos	chr17 30784826 30784961
chr8 104450961 104453161 cfos
chr8 104453210 104456210 cfos
chr7 132586362 132591483 cfos	chr7 132588208 132588376
chr11 113278798 113283917 cfos
chr8 128815496 128817696 cfos	chr8 128816729 128816853
chr8 128818051 128819675 cfos
chr19 51690809 51693009 cfos
chr1 154975180 154979547 cfos
chr19 48910053 48914484 cfos
chr10 38302439 38307459 cfos
chr19 59649876 59652176 cfos	chr19 59652013 59652176
chr19 59652300 59654278 cfos
chr2 109725663 109728663 cfos
chr2 109728872 109731072 cfos
chr6 116937500 116939700 cfos
chr6 116940092 116943092 cfos
chr4 20911527 20916627 cfos
chr9 112378113 112381113 cfos
chr9 112381781 112383981 cfos
chr12 26001230 26006348 cfos
chr19 52042860 52048043 cfos
chr1 26607855 26610463 cfos
chr8 57283233 57288413 cfos
chr12 12307881 12313078 cfos
chr17 55821024 55824024 cfos
chr17 55824168 55826368 cfos
chr11 27447240 27450240 cfos
chr11 27450710 27452910 cfos
chr13 44812920 44815297 cfos
chr14 38705969 38708969 cfos
chr14 38709185 38711385 cfos
chr3 17713473 17718516 cfos
chr10 99597985 99603062 cfos
chr17 31413755 31418882 cfos
chr21 30722464 30724664 cfos
chr19 19632079 19635079 cfos
chr19 19635303 19637503 cfos
chr3 10027086 10027569 cfos
chr3 10027579 10029779 cfos
chr6 4833224 4836945 cfos
chr15 71761674 71766854 cfos
chr4 69848352 69851352 cfos
chr4 69851898 69854098 cfos
chr4 17388879 17391879 cfos
chr4 17392033 17394233 cfos
chr1 47373693 47375893 cfos
chr1 47375939 47378939 cfos
chr1 35268901 35272156 cfos
chr4 47157359 47162433 cfos	chr4 47160406 47160536
chr11 62193701 62195901 cfos
chr11 62195913 62196000 cfos
chr4 110989934 110992134 cfos
chr4 110992581 110995581 cfos
chr13 59482804 59487344 cfos
chr6 111994456 111997214 cfos
chr16 55222034 55224752 cfos
chr2 20072650 20075650 cfos
chr2 20075736 20077936 cfos
chr1 117252211 117257397 cfos
chr17 78284740 78286940 cfos
chr17 78286942 78289653 cfos
chr11 73881057 73881930 cfos
chr11 73882203 73884403 cfos
chr11 4974788 4976988 cfos
chr3 112271554 112276714 cfos
chr12 54508765 54511687 cfos	chr12 54509644 54509814
chr17 37517749 37520277 cfos
chr13 52211307 52213948 cfos
chr14 73126162 73128362 cfos
chr14 73128873 73130158 cfos
chr8 53786187 53789187 cfos
chr8 53789379 53791579 cfos
chr15 32286443 32291589 cfos
chr12 51781540 51784201 cfos
chr11 11817545 11819745 cfos
chr11 11820347 11823347 cfos
chr3 43705378 43710535 cfos
chr12 11105960 11108160 cfos
chr4 159348850 159351183 cfos	chr4 159350967 159351183
chr4 159351188 159352054 cfos
chr1 148047125 148050125 cfos
chr1 148050352 148052552 cfos
chr9 4650297 4652497 cfos
chr1 218986298 218988498 cfos
chr1 218988768 218991768 cfos
chr1 110105918 110110087 cfos
chr5 35263126 35266126 cfos
chr5 35266351 35268551 cfos
chr1 1969768 1971968 cfos	chr1 1971542 1971668
chr1 1972000 1975000 cfos
chr6 137857024 137859224 cfos
chr1 116318641 116320841 cfos
chr1 116320858 116323858 cfos
chr7 139405790 139408790 cfos
chr7 139409790 139411990 cfos
chr17 27793614 27798075 cfos
chr19 38244529 38249664 cfos
chr10 43220170 43225305 cfos
chr2 75276179 75279179 cfos
chr2 75279953 75282153 cfos
chr2 179377627 179380184 cfos
chr2 179380195 179382395 cfos
chr7 133648966 133651966 cfos
chr7 133652167 133654367 cfos
chr3 50215695 50220785 cfos
chr2 10196959 10199159 cfos
chr2 10199219 10199431 cfos
chr7 101859000 101864113 cfos
chr1 201284933 201287133 cfos
chr1 201287628 201289503 cfos
chr9 70508435 70513498 cfos
chr1 244952000 244954200 cfos
chr1 244954537 244956816 cfos
chr17 77821470 77824470 cfos
chr17 77824662 77826862 cfos
chr2 46777602 46782754 cfos	chr2 46779651 46779776
chr18 72663103 72665303 cfos
chr18 72665350 72668350 cfos
chr15 38187879 38190367 cfos
chr21 37366707 37369328 cfos
chr1 149163438 149166803 cfos
chr9 19019868 19022868 cfos
chr9 19022984 19025184 cfos
chr1 17315361 17320535 cfos	chr1 17318534 17318691
chr9 119213595 119216595 cfos
chr9 119216938 119219138 cfos
chr1 43603881 43608286 cfos	chr1 43606291 43606391
chr19 7649706 7653127 cfos
chr19 15906219 15908676 cfos
chr17 1409584 1412584 cfos
chr17 1412660 1414860 cfos
chr1 35029185 35032384 cfos
chr2 111149017 111154155 cfos	chr2 111152114 111152281
chr17 60985316 60990202 cfos
chr14 51802180 51804380 cfos
chr14 51805128 51808128 cfos
chr8 94819284 94824400 cfos
chr22 43441256 43446349 cfos
chr8 143854539 143855523 cfos
chr8 143855546 143857746 cfos
chr7 27117061 27122141 cfos
chr2 224970997 224973997 cfos
chr2 224974755 224976955 cfos
chr7 102338579 102340779 cfos
chr7 102340828 102343828 cfos
chr12 18780311 18782511 cfos
chr16 30347989 30350874 cfos	chr16 30348831 30349065
chr19 1702661 1704861 cfos
chr19 1705853 1708853 cfos
chr17 68670754 68672954 cfos
chr17 68673022 68676022 cfos
chr2 241734501 241739551 cfos	chr2 241738435 241738587	chr2 241737526 241737670
chr14 72670895 72676044 cfos
chrX 77887861 77890061 cfos
chrX 77890187 77893187 cfos
chr1 65383819 65386548 cfos
chr16 84200529 84205638 cfos
chr7 24577609 24582737 cfos
chr17 43261035 43265902 cfos
chr12 54802 57002 cfos
chr12 57139 60139 cfos
chr19 54243441 54243793 cfos
chr19 54243980 54246180 cfos
chr1 52933480 52938626 cfos
chr6 166641661 166643861 cfos
chr10 64561012 64563212 cfos
chr10 64563266 64566266 cfos
chr1 115196977 115199584 cfos
chr1 22850268 22855383 cfos
chr7 44891285 44893485 cfos
chr19 1762883 1765270 cfos
chr1 172150680 172155139 cfos
chr15 43456309 43457874 cfos
chr15 43458072 43460272 cfos
chr12 55404574 55405012 cfos
chr12 55405133 55407333 cfos
chr11 128395963 128398963 cfos
chr11 128399098 128401298 cfos
chr2 96334333 96336988 cfos
chr15 57765625 57768625 cfos
chr15 57768734 57770934 cfos
chr3 47395494 47400674 cfos
chr14 23981498 23983847 cfos
chr12 121574347 121579499 cfos	chr12 121577493 121577615
chr4 103485095 103487678 cfos
chr2 28969036 28971236 cfos
chr2 28971293 28974293 cfos
chr11 47234072 47237306 cfos
chr5 64019890 64022090 cfos
chr5 64022397 64025397 cfos
chr9 114951058 114956181 cfos
chr2 230491839 230496899 cfos
chr1 6448207 6450842 cfos
chr19 52938604 52940804 cfos
chr19 52940852 52942035 cfos
chr16 65936758 65938958 cfos
chr16 65938995 65941605 cfos
chr6 136910172 136913172 cfos
chr6 136913285 136915485 cfos
chr19 12453468 12458632 cfos	chr19 12456600 12456752
chr4 52610349 52612549 cfos
chr4 52612714 52615714 cfos
chr13 46266240 46271368 cfos
chr7 63141255 63146437 cfos
chr3 130517610 130519810 cfos
chr3 185538951 185541151 cfos
chr3 185542730 185543225 cfos
chr7 153378709 153380909 cfos
chr7 153381081 153384081 cfos
chr1 165786248 165789248 cfos
chr1 165789480 165791680 cfos	chr1 165789652 165789830
chr19 359401 362170 cfos
chr19 45584184 45587184 cfos
chr19 45587734 45589934 cfos
chr2 70631367 70634367 cfos
chr2 70634413 70636613 cfos
chr20 61836421 61839329 cfos
chr16 87019379 87021579 cfos
chr16 87024558 87024642 cfos
chr19 41295727 41297927 cfos
chr19 41298416 41298782 cfos
chr10 127396073 127398273 cfos
chr10 127398474 127399762 cfos
chr3 139808231 139810431 cfos
chr3 139810469 139813469 cfos
chr18 58339637 58341837 cfos
chr18 58342576 58345576 cfos
chr12 47203681 47205881 cfos
chr12 47206569 47207961 cfos
chr1 150041817 150046506 cfos
chr11 55987253 55989453 cfos
chr17 34262884 34265579 cfos
chr13 31897040 31900040 cfos
chr13 31900115 31902315 cfos
chr14 104330592 104332865 cfos
chr14 104332925 104335125 cfos
chr10 118338479 118340679 cfos
chr22 41155186 41160345 cfos
chr6 44461279 44463479 cfos	chr6 44463080 44463262
chr6 44463583 44465982 cfos
chr1 109954652 109956897 cfos
chr1 109957028 109959228 cfos
chr6 150324835 150329963 cfos
chr12 112140184 112145263 cfos	chr12 112143253 112143629
chr1 154571728 154573928 cfos
chr1 154573964 154576048 cfos	chr1 154574693 154574868
chr6 118026859 118029859 cfos
chr6 118030174 118032374 cfos
chr17 26740767 26742967 cfos
chr17 26743155 26746155 cfos
chr19 40683322 40686653 cfos
chr8 27682948 27688089 cfos	chr8 27687838 27688014
chr15 43207483 43211407 cfos
chr17 70364461 70369602 cfos
chr17 59201503 59204503 cfos
chr17 59204620 59206820 cfos
chr12 55133806 55134304 cfos
chr12 55134496 55136696 cfos
chr2 9058119 9061119 cfos
chr2 9061127 9063327 cfos	chr2 9061506 9061648
chr2 95619492 95623494 cfos
chr10 102014317 102019427 cfos
chr2 43917606 43922759 cfos
chr5 141010868 141013170 cfos
chr11 68424766 68429879 cfos
chr2 100301308 100304308 cfos
chr2 100305427 100307627 cfos
chr21 41717847 41720047 cfos
chr21 41720060 41721002 cfos
chr15 71129927 71132127 cfos
chr15 71132199 71135199 cfos
chr7 99535065 99537265 cfos	chr7 99536932 99537122	chr7 99536294 99536424
chr7 99537331 99537438 cfos
chr3 186749904 186755063 cfos
chr19 54312474 54314674 cfos	chr19 54314185 54314374
chr19 54314791 54317791 cfos
chr12 9488844 9494035 cfos
chr7 92582144 92587258 cfos
chr6 32602879 32607984 cfos
chr8 134375161 134378161 cfos
chr8 134378529 134380729 cfos
chr4 69216501 69218207 cfos
chr4 69218769 69220969 cfos
chrX 134013064 134013612 cfos
chrX 134013687 134015887 cfos
chr3 188129209 188134317 cfos
chr1 179255397 179258397 cfos
chr1 179258469 179260669 cfos	chr1 179258649 179258809
chr8 82519779 82524274 cfos
chr16 23368647 23371647 cfos
chr16 23371804 23374004 cfos
chr6 143871240 143874240 cfos
chr6 143874356 143876556 cfos
chr2 99237180 99240002 cfos
chr15 40479879 40482283 cfos
chr8 145551032 145553232 cfos
chr8 145553251 145553651 cfos
chr1 246823492 246825692 cfos
chr19 1833350 1838518 cfos
chr2 37423256 37425456 cfos
chr2 37425498 37428498 cfos
chr7 100582405 100586594 cfos
chr7 143735168 143740253 cfos
chrX 49005066 49010232 cfos
chr5 54489740 54491940 cfos
chr5 54491981 54492578 cfos
chr12 48702377 48707574 cfos
chr9 102378156 102380356 cfos
chr9 102380654 102383654 cfos
chr19 43955583 43957997 cfos
chr9 139617916 139623108 cfos
chr13 59866591 59868791 cfos	chr13 59868434 59868588
chr13 59869145 59872145 cfos
chr2 114099286 114102600 cfos
chr11 17519394 17524539 cfos
chr7 88224688 88226888 cfos
chr7 88227334 88230334 cfos
chr11 5835308 5837508 cfos
chr7 154718418 154720901 cfos	chr7 154720262 154720420
chr12 2936756 2939374 cfos
chr1 611697 613897 cfos
chr18 42487864 42492994 cfos
chr14 90786811 90791977 cfos
chr12 7807078 7812250 cfos
chr8 22021802 22022594 cfos
chr8 22022677 22024877 cfos	chr8 22022835 22023016
chr1 87564738 87566938 cfos	chr1 87566590 87566737
chr1 87567515 87570283 cfos
chr18 65771970 65774970 cfos
chr18 65775012 65777212 cfos
chr3 39482073 39487235 cfos
chr12 52663212 52665412 cfos
chr12 52666061 52669061 cfos
chr1 241481964 241484964 cfos
chr1 241485131 241487331 cfos
chr4 100955003 100960194 cfos
chr1 100206127 100211306 cfos
chr15 54543737 54546627 cfos	chr15 54544584 54544742
chr2 233603625 233605825 cfos
chr2 233605826 233607069 cfos
chr1 86660356 86662556 cfos
chr1 86662704 86663609 cfos
chr3 185912330 185914530 cfos
chr12 8705969 8706489 cfos
chr12 8706500 8708700 cfos
chr19 17213751 17216751 cfos
chr19 17216951 17219151 cfos
chr1 120734386 120739467 cfos
chr17 23964833 23967338 cfos
chr1 25740662 25742862 cfos
chr1 25742864 25745864 cfos
chr19 11265823 11268023 cfos
chr19 11268042 11269817 cfos
chr16 56839340 56844131 cfos
chr1 107398789 107400989 cfos
chrX 18145766 18150945 cfos
chr15 48763019 48766019 cfos
chr15 48766086 48768286 cfos
chr12 6677531 6682073 cfos
chr10 73392125 73394325 cfos
chr10 73394458 73397458 cfos
chr10 104166868 104168447 cfos
chr10 104168691 104170891 cfos
chr20 23532371 23534246 cfos
chr20 23534410 23536610 cfos
chr16 66069360 66072360 cfos
chr16 66072390 66074590 cfos	chr16 66072534 66072690
chr10 98018098 98021098 cfos
chr10 98021123 98023323 cfos
chr1 149748485 149753615 cfos
chr11 55661570 55663770 cfos
chr1 233556375 233561436 cfos	chr1 233558176 233558347
chr16 1418507 1421346 cfos
chr15 96874588 96877134 cfos
chr9 103234811 103239883 cfos
chr19 35123264 35128411 cfos
chr2 113599608 113603623 cfos
chr6 31188047 31190311 cfos
chr14 98245702 98248415 cfos
chr2 171722045 171725045 cfos
chr2 171725456 171727656 cfos
chr17 64920432 64922632 cfos
chr17 64922736 64925736 cfos
chr19 48806092 48808292 cfos
chr16 45473808 45476106 cfos
chr19 1553358 1558483 cfos	chr19 1556955 1557137
chr19 18575351 18578351 cfos
chr19 18578460 18580660 cfos
chr14 90648109 90650309 cfos
chr14 90650380 90653380 cfos
chrX 135789278 135792605 cfos	chrX 135790578 135790737
chr10 59694187 59697187 cfos
chr10 59697500 59699700 cfos
chr6 52733200 52738320 cfos
chrX 72215876 72218076 cfos
chr4 86103385 86108568 cfos
chr6 42953648 42956576 cfos	chr6 42955116 42955516
chr1 150923222 150925923 cfos
chr8 9947239 9949439 cfos
chr8 9949578 9952578 cfos
chrX 154492646 154497811 cfos
chr1 1332262 1334556 cfos
chr5 132323849 132326849 cfos
chr5 132327053 132329253 cfos	chr5 132327182 132327334
chr2 156895549 156897237 cfos
chr2 156897333 156899533 cfos	chr2 156897484 156897630
chr11 111549417 111551617 cfos
chr11 111551622 111554622 cfos
chr7 97746914 97749114 cfos
chr7 97749185 97749598 cfos
chr1 40494319 40496519 cfos
chr1 40496653 40499097 cfos
chr3 133796783 133801857 cfos
chr19 52467981 52470181 cfos
chr12 47361691 47364302 cfos	chr12 47362289 47362474
chr12 26015954 26021087 cfos
chr2 208697323 208699558 cfos
chr4 166517546 166519746 cfos
chr4 166520130 166523130 cfos
chr6 29247289 29249489 cfos
chr7 99747999 99750199 cfos
chr7 99750309 99751343 cfos
chr19 19587319 19592439 cfos
chr16 20320318 20323318 cfos
chr16 20323334 20325534 cfos
chr2 74593118 74595318 cfos
chr2 74595841 74596267 cfos
chr7 100123669 100123762 cfos
chr7 100124606 100126806 cfos
chr19 16294650 16297026 cfos
chr19 56612531 56612610 cfos
chr19 56613063 56615263 cfos
chr2 69993706 69995906 cfos	chr2 69995312 69995712
chr2 69996039 69996756 cfos
chr2 118484999 118490167 cfos
chr16 48415174 48418174 cfos
chr16 48418219 48420419 cfos
chr1 246373072 246375272 cfos
chr10 124308170 124313337 cfos
chrX 48217492 48219692 cfos
chrX 48219728 48221292 cfos
chr21 44349635 44353292 cfos
chr4 40951654 40953888 cfos
chr9 137670860 137670959 cfos
chr9 137671007 137673207 cfos
chr8 95341916 95343493 cfos
chr8 95343523 95345723 cfos
chr16 1522231 1524431 cfos
chr16 1524557 1527557 cfos
chr5 32480191 32482601 cfos
chr4 158359185 158361385 cfos
chr4 158361732 158362268 cfos
chr17 31350074 31352568 cfos
chr17 31353013 31355213 cfos
chr17 3648153 3653286 cfos
chr1 151033850 151036872 cfos
chr14 76295987 76298187 cfos
chr14 76299226 76302226 cfos
chr15 30719161 30723078 cfos
chrX 17663512 17665712 cfos
chrX 17665721 17668721 cfos
chr16 29737287 29742332 cfos
chr19 6321443 6323764 cfos	chr19 6323552 6323764
chr19 6324035 6325213 cfos
chr21 37281327 37286373 cfos
chr3 195550263 195555350 cfos
chr1 85944778 85945899 cfos
chr1 85946489 85948689 cfos
chrX 105305974 105311008 cfos
chr19 56016939 56020855 cfos
chr17 52408466 52413441 cfos
chr8 8895723 8897923 cfos	chr8 8897588 8897792
chr8 8898091 8901091 cfos
chr19 63137082 63138340 cfos
chr19 63138352 63140552 cfos
chr1 44591184 44593150 cfos
chr1 44593326 44595526 cfos	chr1 44593509 44593675
chr2 37309683 37314244 cfos
chr15 83226916 83230906 cfos
chr3 40539379 40542273 cfos
chr2 31487994 31493115 cfos
chr5 160906379 160909708 cfos
chrX 21586169 21588369 cfos
chr17 34157750 34160084 cfos
chr3 56671558 56672608 cfos
chr3 56672914 56675114 cfos
chr5 176715449 176717649 cfos
chr5 176717676 176720676 cfos
chr10 71597174 71602291 cfos
chr4 8962461 8964661 cfos
chr17 1334347 1337801 cfos
chr12 6547349 6549741 cfos
chr2 128173066 128175266 cfos	chr2 128174712 128174868
chr1 153844630 153846839 cfos	chr1 153846429 153846537
chr6 35854808 35859964 cfos
chr3 140740491 140740991 cfos
chr3 140741161 140743361 cfos
chr2 17558840 17559916 cfos
chr2 17562987 17565187 cfos	chr2 17562991 17563291
chr9 116941917 116946968 cfos
chr2 128563223 128565423 cfos
chr2 128565459 128568459 cfos
chr12 48581375 48585987 cfos
chr21 14498006 14503125 cfos
chr5 95090605 95092805 cfos
chr5 95093144 95093318 cfos
chr1 77917857 77922931 cfos
chr3 37257741 37259941 cfos
chr3 37260117 37263117 cfos
chr7 122130057 122132257 cfos
chr11 65244464 65244633 cfos
chr11 65244785 65246985 cfos
chr3 45242618 45244818 cfos
chr20 61461495 61462885 cfos
chr20 61462939 61465139 cfos
chr1 93415198 93418198 cfos
chr1 93418588 93420834 cfos	chr1 93418588 93418688
chr1 157002896 157005096 cfos
chr1 31615375 31620510 cfos
chr12 69431237 69434237 cfos
chr12 69434432 69436632 cfos	chr12 69436312 69436483
chr4 21556291 21561472 cfos
chr4 119172947 119175147 cfos
chr4 119175195 119178195 cfos
chr19 17921110 17926218 cfos
[truncated: 205,416 more rows]
[truncated: 1 more columns]
